# Supplementary material for: Direct asymmetric α C(sp3)‒H alkylation of benzylamines with MBH acetates enabled by bifunctional pyridoxal catalysts
Source: Nat Commun. 2025 Nov 27;16:10645. doi: 10.1038/s41467-025-65648-5 (PMC12660838; doi:10.1038/s41467-025-65648-5)
Supplement: Supplementary file 3 — Supplementary data 1 [file 41467_2025_65648_MOESM3_ESM.zip]

Archive with 6 entries (5 files):
- Supplementary Data Coordinates/
- Supplementary Data Coordinates/coordinates for 10.1 part in SI.xyz.txt
- Supplementary Data Coordinates/coordinates for 10.2 part in SI.xyz
- Supplementary Data Coordinates/Coordinates for 10.3 part in SI.xyz.txt
- Supplementary Data Coordinates/Coordinates for 10.4 part in SI.xyz
- Supplementary Data Coordinates/Coordinates for 10.5 part in SI.xyz.txt
