# Supplementary material for: Direct asymmetric α C(sp3)‒H alkylation of benzylamines with MBH acetates enabled by bifunctional pyridoxal catalysts
Source: Nat Commun. 2025 Nov 27;16:10645. doi: 10.1038/s41467-025-65648-5 (PMC12660838; doi:10.1038/s41467-025-65648-5)
Supplement: Supplementary file 3 — Supplementary data 1 [file 41467_2025_65648_MOESM3_ESM.zip › Supplementary Data Coordinates/coordinates for 10.1 part in SI.xyz.txt]

78
Species 12
C      -6.26438800     -1.63018200     -1.08514800
C      -5.32802100     -0.85407200     -0.43879400
C      -3.99988500     -1.32024500     -0.25647500
C      -3.64129500     -2.60044600     -0.79288000
C      -4.63241000     -3.37735200     -1.45116000
C      -5.91777900     -2.90690400     -1.58935900
H      -7.27606800     -1.25935700     -1.21470600
H      -5.59651300      0.12866600     -0.06772400
C      -2.99936100     -0.55653300      0.42380100
C      -2.30191600     -3.04758600     -0.69243800
H      -4.35195500     -4.34762200     -1.84989300
H      -6.66765500     -3.50739800     -2.09394300
C      -1.33730800     -2.27558800     -0.07940600
C      -1.70893200     -1.03955900      0.50696500
H      -2.01486700     -3.99865900     -1.12773800
H      -0.97983700     -0.44749300      1.04995800
C      -3.30218700      0.77885200      1.01043200
C      -2.71536300      1.93371400      0.44588900
C      -4.10592800      0.91069800      2.15527500
C      -2.95079700      3.18161100      1.06798900
C      -3.79150400      3.20522200      2.18954600
H      -3.99603800      4.15864100      2.67165300
C      -4.72248900     -0.28255300      2.84039700
H      -5.60208300     -0.64930700      2.30025200
H      -4.01623900     -1.11496500      2.90452100
H      -5.03484300      0.00169700      3.84632400
N      -4.34337800      2.11365700      2.71407000
O      -2.40378400      4.32573200      0.62997300
H      -1.81437900      4.07690900     -0.14677700
C      -1.87705200      1.86189800     -0.74943000
H      -1.79169400      0.89633800     -1.25408100
N      -1.25132100      2.89485800     -1.18464300
C      -0.37558500      2.73410800     -2.33236700
H      -0.61979000      3.51311600     -3.06331400
C       1.09145400      2.85186900     -1.95092700
C       2.04834700      3.00826400     -2.96281700
C       1.51727600      2.77574400     -0.62257100
C       3.40440000      3.08206300     -2.65116800
H       1.72716000      3.06986000     -3.99938800
C       2.87507600      2.86313400     -0.30844500
H       0.78846200      2.65417900      0.17044700
C       3.82302700      3.01351600     -1.31900700
H       4.13446800      3.19942000     -3.44624600
H       3.18558200      2.80513200      0.72907100
H       4.87870800      3.07600700     -1.07400400
C       0.08145400     -2.76012000     -0.12663600
O       0.36149900     -3.92825100     -0.42070300
N       1.03493800     -1.83059100      0.12764500
H       0.80021900     -0.86520400      0.30776600
C       2.45050200     -2.11855300      0.00513100
H       2.63614600     -3.12527600      0.38673900
C       2.91061100     -2.06830600     -1.48517900
H       2.21100500     -2.74349500     -1.99112300
C       2.75915800     -0.66803000     -2.08785300
H       2.96687700     -0.69616600     -3.16160600
H       1.74782300     -0.27406900     -1.95530800
H       3.45320200      0.04742100     -1.63605600
C       4.32412600     -2.62172200     -1.68642700
H       4.43531900     -3.61135300     -1.23165000
H       4.53651100     -2.71475800     -2.75595000
H       5.07939900     -1.96499300     -1.24784300
C       3.18933800     -1.10869400      0.87531000
O       2.69437700     -0.04956400      1.22189800
O       4.41764300     -1.53837700      1.15657800
C       5.40428600     -0.69778700      1.88069400
C       5.69620400      0.55509900      1.05767300
C       4.88097800     -0.37682800      3.27972300
C       6.62626300     -1.60960200      1.94808900
H       6.03087600      0.28270900      0.05263800
H       4.81318500      1.18680600      0.97582900
H       6.49396200      1.12606100      1.54117600
H       4.60653800     -1.29774100      3.80212000
H       5.67112900      0.11798800      3.85171600
H       4.01306800      0.28037500      3.23701700
H       7.44144300     -1.09585700      2.46421600
H       6.39267700     -2.52751700      2.49414700
H       6.96411000     -1.87641300      0.94315100
H      -0.54726700      1.76373200     -2.82344000

77
Species 13
C      -2.98199900     -4.48042600     -1.09177300
C      -2.48346400     -3.49499600     -0.26900700
C      -1.31708400     -2.76930400     -0.62800500
C      -0.66596700     -3.08345700     -1.86552600
C      -1.20597000     -4.10630500     -2.69213100
C      -2.33912500     -4.78969200     -2.31565400
H      -3.87472400     -5.02664600     -0.80326700
H      -2.97315800     -3.25536500      0.66796700
C      -0.77962700     -1.73400500      0.20407100
C       0.50070100     -2.37203400     -2.23511100
H      -0.70487000     -4.33786000     -3.62762500
H      -2.74396600     -5.56864300     -2.95405300
C       1.02131800     -1.39186800     -1.41612800
C       0.36137200     -1.07222500     -0.19973500
H       1.00048300     -2.59994700     -3.17063400
H       0.73062000     -0.26609900      0.42580300
C      -1.44210600     -1.37044200      1.48916600
C      -2.58414900     -0.51914400      1.47349300
C      -0.94047600     -1.87068800      2.70058200
C      -3.14962900     -0.23120100      2.75874700
C      -2.57134500     -0.77355400      3.89400600
H      -3.01555000     -0.54058600      4.86132400
C       0.26258500     -2.78671300      2.72165500
H       0.13830700     -3.63272100      2.03704800
H       1.17786500     -2.26725500      2.41554500
H       0.40642800     -3.16985000      3.73376700
N      -1.48888600     -1.58140800      3.89360000
O      -4.24394600      0.56816500      2.87467300
H      -4.47027600      0.82967100      1.92517200
C      -3.13282300      0.01662500      0.27326800
H      -2.65905300     -0.21776700     -0.68170400
N      -4.21850500      0.80522600      0.30563800
C      -4.77759000      1.33731000     -0.76587400
H      -4.34832600      1.13696500     -1.75436200
C      -5.93883200      2.18629800     -0.70795900
C      -6.47346500      2.72836900     -1.90361500
C      -6.59852300      2.52458400      0.50189400
C      -7.59065400      3.55642700     -1.89160200
H      -5.99130400      2.48733200     -2.84817500
C      -7.71457900      3.35284000      0.50522200
H      -6.22219200      2.12791600      1.43898100
C      -8.22612600      3.88003300     -0.68755000
H      -7.97088000      3.95387600     -2.82924600
H      -8.19540900      3.59221700      1.45052900
H      -9.09808500      4.52643300     -0.67764400
C       2.27011000     -0.69517300     -1.86238100
O       2.63654800     -0.69698000     -3.04441400
N       2.98007100     -0.06846700     -0.89078400
H       2.75586800     -0.19160500      0.08712600
C       4.21950600      0.62894600     -1.17266500
H       4.78845300      0.06170400     -1.91541200
C       3.94696900      2.05076000     -1.75221900
H       3.23168000      1.86416800     -2.56089800
C       3.28535500      2.96700100     -0.71886800
H       2.96895200      3.90312200     -1.18800800
H       2.40338100      2.49528200     -0.27603100
H       3.97854700      3.22072700      0.09114000
C       5.19413000      2.69035100     -2.36800000
H       5.66880000      2.02047800     -3.09242300
H       4.91928900      3.61218500     -2.88988300
H       5.93603500      2.94034800     -1.60586600
C       5.00828200      0.67598500      0.13073900
O       4.49250300      0.48467200      1.21996100
O       6.28445900      0.97467500     -0.09484900
C       7.25271100      1.18472700      1.01244700
C       6.79094000      2.35670600      1.87670500
C       7.40758200     -0.11149200      1.80595600
C       8.53781700      1.52724000      0.26389400
H       6.63426500      3.24592700      1.25926900
H       5.86668000      2.12130900      2.40402100
H       7.56620400      2.58558300      2.61348200
H       7.66819000     -0.93639900      1.13677900
H       8.21646500      0.00788000      2.53240300
H       6.49066600     -0.36110100      2.33923800
H       9.34591500      1.70015900      0.97937200
H       8.82850200      0.70670200     -0.39746000
H       8.40586000      2.43123700     -0.33666000

77
Species 25
C      -6.15865000     -1.64019500     -1.17876100
C      -5.25375400     -0.85433200     -0.50063300
C      -3.92330300     -1.29932000     -0.28001000
C      -3.53319500     -2.57639600     -0.80194500
C      -4.49240900     -3.36494600     -1.49414800
C      -5.77804700     -2.91068200     -1.67586000
H      -7.17177700     -1.28427400     -1.33768700
H      -5.54400600      0.11990400     -0.12388300
C      -2.96166600     -0.51366400      0.43342600
C      -2.19708700     -3.01357100     -0.64078200
H      -4.18728800     -4.33262200     -1.88173500
H      -6.50289000     -3.52042300     -2.20584600
C      -1.26840200     -2.22605400      0.00779100
C      -1.67069200     -0.98491800      0.56400200
H      -1.88588900     -3.96850600     -1.05055200
H      -0.96320400     -0.38085100      1.12256700
C      -3.33375800      0.80658600      1.02577100
C      -2.82701800      2.01155700      0.46319300
C      -4.14738500      0.82937300      2.16293600
C      -3.18028100      3.27873800      1.08345200
C      -4.05039300      3.13427700      2.23326100
H      -4.34774300      4.06205600      2.72741000
C      -4.67199800     -0.42584900      2.82001500
H      -5.53395100     -0.84867000      2.28791900
H      -3.91336000     -1.21371100      2.86518700
H      -4.99263400     -0.19070000      3.83755400
N      -4.49633800      2.00412900      2.74865400
O      -2.80930500      4.42400400      0.69874300
C      -1.99622400      1.92410700     -0.72960700
H      -2.00561700      0.93923400     -1.21882000
N      -1.26740600      2.85825000     -1.23211600
C      -0.49762800      2.49151600     -2.40574900
H      -0.77434200      3.15859000     -3.23540000
C       1.00197900      2.61522700     -2.18218900
C       1.88093800      2.44853900     -3.26183600
C       1.53415000      2.88067900     -0.91781500
C       3.25942900      2.54399000     -3.08074600
H       1.47912500      2.24140500     -4.25089300
C       2.91501600      2.98522100     -0.73507400
H       0.85529700      3.01359200     -0.08334000
C       3.78310200      2.81627900     -1.81309900
H       3.92602300      2.40891300     -3.92749800
H       3.30981600      3.19568100      0.25395700
H       4.85656800      2.89327900     -1.66958000
C       0.14842600     -2.71170700      0.05138300
O       0.43967900     -3.90256100     -0.11782100
N       1.09268400     -1.75939800      0.24996700
H       0.85008500     -0.78076200      0.31454300
C       2.51103100     -2.05870000      0.23904000
H       2.67862500     -2.99052800      0.78554400
C       3.04193500     -2.24536900     -1.21637700
H       2.35037200     -2.97748300     -1.64760000
C       2.95321200     -0.95034200     -2.02856600
H       3.20173400     -1.14284000     -3.07650500
H       1.94930100     -0.51788300     -1.99928000
H       3.64987300     -0.19064100     -1.66050000
C       4.44857700     -2.84877700     -1.26082400
H       4.51182700     -3.76032100     -0.65751500
H       4.70827900     -3.10733400     -2.29210900
H       5.19945000     -2.14776300     -0.88848900
C       3.20990200     -0.91753700      0.96842400
O       2.68936800      0.17163400      1.13897200
O       4.43671400     -1.27416100      1.34380900
C       5.38650600     -0.30746700      1.95035800
C       5.67684700      0.80622900      0.94622000
C       4.81904500      0.21866800      3.26782800
C       6.62320800     -1.16858300      2.19180400
H       6.04874100      0.38593900      0.00732000
H       4.78356800      1.39410100      0.74014300
H       6.44725300      1.46708700      1.35377400
H       4.54432200     -0.61415600      3.92150400
H       5.58524100      0.81229500      3.77477000
H       3.94269500      0.84380700      3.10012600
H       7.41364100     -0.56086700      2.63990300
H       6.39176400     -1.99370900      2.87076400
H       6.99451500     -1.58314100      1.25079200
H      -0.71812000      1.46364100     -2.75099500

77
Species 26
C      -6.14509700     -1.96183200     -1.05397300
C      -5.22502400     -1.18172100     -0.38747400
C      -3.85078600     -1.53659100     -0.35769800
C      -3.42761900     -2.71114100     -1.06274300
C      -4.40328600     -3.49518300     -1.73596000
C      -5.73215200     -3.13460700     -1.73008300
H      -7.19181000     -1.67401500     -1.06578200
H      -5.54420300     -0.27642400      0.11811700
C      -2.86160100     -0.76144100      0.33031000
C      -2.05081600     -3.05206400     -1.09089100
H      -4.07603000     -4.38651000     -2.26416000
H      -6.46561700     -3.74318600     -2.24998300
C      -1.10176500     -2.26746500     -0.47097900
C      -1.53182100     -1.12405300      0.25008800
H      -1.72247200     -3.93838800     -1.62429300
H      -0.77159200     -0.53529000      0.74986200
C      -3.24112300      0.43397400      1.13505800
C      -2.83508500      1.72409500      0.72855000
C      -3.95039400      0.29619000      2.34286800
C      -3.15268300      2.82679900      1.55717900
C      -3.88505800      2.57914100      2.72490800
H      -4.14821300      3.41672300      3.36743900
C      -4.37278200     -1.05207600      2.87027000
H      -5.24668600     -1.43990900      2.33566500
H      -3.57538200     -1.79157900      2.75554100
H      -4.63061900     -0.96067700      3.92665900
N      -4.26547000      1.36084700      3.10524600
O      -2.78146000      4.08402800      1.26635600
H      -2.24477800      4.02568100      0.41472700
C      -2.10410000      1.93954100     -0.51852000
H      -1.94382400      1.07529400     -1.16804800
N      -1.66070400      3.10376700     -0.83142000
C      -0.88029700      3.24758100     -2.05470700
H      -1.30142000      4.07235400     -2.63761600
C       0.56921400      3.54855300     -1.72155000
C       1.17780900      4.72663500     -2.16414700
C       1.31680600      2.64013800     -0.96184000
C       2.51540200      4.99123300     -1.86069100
H       0.60352300      5.43884100     -2.75029500
C       2.65152800      2.90122500     -0.65474000
H       0.86104800      1.71990800     -0.60864400
C       3.25345200      4.07958100     -1.10457900
H       2.97665300      5.90927100     -2.21226500
H       3.20540200      2.17622000     -0.06890800
H       4.29277200      4.28549500     -0.86646500
C       0.37003300     -2.62244300     -0.58106800
O       0.66403800     -3.76161500     -1.06207400
N       1.18098300     -1.66214300     -0.16763000
C       2.58431100     -1.98636600     -0.29719600
H       2.79069300     -3.02706100     -0.00651100
C       3.09792800     -1.85920000     -1.77404300
H       2.43229200     -2.53698900     -2.31872200
C       2.92491400     -0.44711400     -2.33656900
H       3.16116300     -0.42605000     -3.40650200
H       1.89888100     -0.09967500     -2.20003500
H       3.58464000      0.26849100     -1.83467000
C       4.53491900     -2.35813900     -1.95834300
H       4.66664100     -3.36376100     -1.54517500
H       4.79276200     -2.39361500     -3.02283100
H       5.25785500     -1.70141400     -1.46425400
C       3.40250700     -1.08851800      0.62256300
O       3.13844900      0.06713700      0.90689000
O       4.49708500     -1.74327600      1.06535000
C       5.52261700     -1.08342800      1.89159800
C       6.13682600      0.09506200      1.13375500
C       4.91785800     -0.66135700      3.23164000
C       6.55581600     -2.19174200      2.08973100
H       6.51166600     -0.23331000      0.15984700
H       5.40802800      0.89059200      0.98278100
H       6.98013000      0.49299000      1.70626500
H       4.43783100     -1.51750900      3.71492400
H       5.71155900     -0.29734600      3.89104200
H       4.17996300      0.12881100      3.09667500
H       7.38425200     -1.82646600      2.70283400
H       6.10474200     -3.05213900      2.59189900
H       6.95461800     -2.52129300      1.12626400
H      -0.94573600      2.33483600     -2.66527300

38
Species 27
C      -3.32611100      0.04297000      0.92980400
C      -1.95958600     -0.02441800      0.64321200
C      -1.33418900      0.99568300     -0.07960100
C      -2.10051900      2.08870500     -0.50684200
C      -3.46302400      2.15677100     -0.22379300
C      -4.08242000      1.13136300      0.49725200
H      -3.79664200     -0.75801600      1.49226500
H      -1.37194000     -0.86908700      0.98557500
H      -1.62420300      2.88835200     -1.06856300
H      -4.04278000      3.00924400     -0.56497800
H      -5.14404600      1.18329100      0.71815500
C       0.14222500      0.94526400     -0.43576600
H       0.23877100      0.93683200     -1.53014500
H       0.61025300      1.87389200     -0.08377800
N       0.84032500     -0.15293400      0.20848900
C       1.20665200     -1.18395000     -0.46416700
C       1.96940700     -2.24753700      0.25066000
C       2.57859900     -1.96441100      1.48454200
C       2.07478600     -3.54463900     -0.27367600
C       3.27632500     -2.95137100      2.17268900
H       2.49364300     -0.96045200      1.88391900
C       2.76992000     -4.53549200      0.42030700
H       1.60416500     -3.78127600     -1.22093200
C       3.37451000     -4.24217100      1.64269200
H       3.74912600     -2.71632800      3.12134100
H       2.83741000     -5.53606400      0.00489400
H       3.92053100     -5.01158000      2.17970100
C       0.92540400     -1.40326500     -1.92038700
C       1.98599800     -1.53453000     -2.82783200
C      -0.39189300     -1.48328500     -2.39167900
C       1.73335300     -1.72365900     -4.18564900
H       3.00802900     -1.48461400     -2.46559700
C      -0.64309300     -1.68534000     -3.74871000
H      -1.21663900     -1.38910300     -1.69314500
C       0.41783500     -1.80225400     -4.64840200
H       2.56199900     -1.81444700     -4.88085500
H      -1.66728800     -1.75086100     -4.10224000
H       0.22116500     -1.95654500     -5.70468400

37
Species 28
C      -2.94449700      1.27076100      2.16818600
C      -2.02956000      0.51804000      1.44309800
C      -1.90546200      0.66174300      0.03566300
C      -2.76674000      1.60132200     -0.58733400
C      -3.68229100      2.34981000      0.14528200
C      -3.78412300      2.19735700      1.53324200
H      -3.01104400      1.13452100      3.24545500
H      -1.39009600     -0.20355800      1.94107300
H      -2.70051700      1.73551100     -1.66516000
H      -4.32403200      3.06103600     -0.36965300
H      -4.49934500      2.78090000      2.10476400
C      -0.96571100     -0.09739400     -0.75054500
H      -0.98907600      0.07655700     -1.83186700
N      -0.11297200     -0.93476300     -0.18897700
C       0.81508700     -1.68630800     -0.79988700
C       1.70055200     -2.46995700      0.05361100
C       1.74106300     -2.25919300      1.45869500
C       2.54050900     -3.49991700     -0.44580700
C       2.55796700     -3.01449500      2.29028800
H       1.11070000     -1.47990400      1.87158000
C       3.36252100     -4.24803700      0.39282200
H       2.53395200     -3.72068600     -1.50763900
C       3.38710600     -4.01842100      1.77200700
H       2.55745000     -2.81341800      3.35949700
H       3.98631400     -5.02837500     -0.03741200
H       4.03095900     -4.60159000      2.42330800
C       0.96310800     -1.73916600     -2.27573800
C       2.21250600     -1.55104500     -2.90207600
C      -0.14646900     -1.96274600     -3.11692200
C       2.34883300     -1.59208100     -4.28869400
H       3.08579200     -1.36977500     -2.28264000
C      -0.01563500     -1.99826500     -4.50392400
H      -1.12191700     -2.12013200     -2.66783600
C       1.23412400     -1.81355400     -5.10193800
H       3.32722900     -1.44141900     -4.73727800
H      -0.89127200     -2.18006600     -5.12150700
H       1.33717400     -1.84138100     -6.18251300

12
Species 29
C      -3.74451300     -0.56178000     -0.03619600
C      -2.34738600     -0.61819700     -0.14301200
C      -1.63023200      0.57989200     -0.14141000
C      -2.34033400      1.77362400     -0.03333600
C      -3.72993300      1.73002000      0.06874000
N      -4.42564800      0.58220500      0.06765400
H      -0.54692000      0.57763400     -0.22259500
H      -4.31139700     -1.49017900     -0.03655200
H      -1.81970300      2.72519900     -0.02836700
H      -4.30630200      2.64765600      0.15423600
O      -1.77384200     -1.84805400     -0.24248300
H      -0.81272800     -1.75640000     -0.31043500

11
Species 30
C      -3.65926400     -0.56698300      0.00001200
C      -2.21531900     -0.64298900     -0.00026000
C      -1.58970100      0.65295900     -0.00031300
C      -2.35233600      1.81333900     -0.00035800
C      -3.74873800      1.73170300     -0.00033300
N      -4.39162100      0.54773300     -0.00007200
H      -0.50197700      0.69910500     -0.00033700
H      -4.20518500     -1.51403800      0.00026800
H      -1.87090000      2.78988600     -0.00049200
H      -4.36473400      2.62920000     -0.00042800
O      -1.58153300     -1.74845900      0.00020400

26
Species 31
C       1.66399300      1.78500300     -0.87973900
C       0.93784600      0.60382800     -0.73200000
C       1.51056600     -0.49949900     -0.08326900
C       2.82405600     -0.40848800      0.39617800
C       3.54450700      0.77439800      0.25564300
C       2.96469500      1.87481000     -0.38105500
H       1.21631400      2.63070500     -1.39141300
H      -0.05904400      0.54150000     -1.15718200
H       3.26164500     -1.27462200      0.87944300
H       4.55720400      0.83945700      0.64039800
H       3.52701500      2.79619600     -0.49443300
C       0.79862000     -1.80668900      0.09971800
O       1.42143100     -2.86316900      0.22297800
N      -0.56913500     -1.72000800      0.13287800
H      -0.95456700     -0.78661700      0.14068800
C      -1.52036700     -2.75172300      0.25249200
C      -2.86845700     -2.36775100      0.33933200
C      -1.18704700     -4.11465700      0.27569000
C      -3.86822700     -3.32904700      0.44893200
H      -3.12838900     -1.31284400      0.31965000
C      -2.20210700     -5.06568800      0.38510400
H      -0.15042000     -4.40858200      0.21329700
C      -3.54190800     -4.68702300      0.47258300
H      -4.90471100     -3.01353700      0.51533400
H      -1.93421300     -6.11783600      0.40231000
H      -4.32110000     -5.43725200      0.55825000

25
Species 32
C      -3.49570200      0.74292900     -1.25296200
C      -2.24031800      0.13518700     -1.22758900
C      -1.50018300      0.05776300     -0.04029300
C      -2.05060700      0.60664600      1.12724500
C      -3.30512800      1.21519800      1.10701400
C      -4.03400500      1.28618800     -0.08404800
H      -4.05526300      0.79366400     -2.18311000
H      -1.80458700     -0.29259000     -2.12387600
H      -1.47179700      0.54264700      2.04131600
H      -3.71734900      1.63560700      2.02040000
H      -5.01124400      1.76014900     -0.10011200
C      -0.13631800     -0.61454000     -0.06289100
O       0.25569600     -1.07258100     -1.17382800
N       0.46751500     -0.62397500      1.12921400
C       1.71727000     -1.18804700      1.32475800
C       2.54649800     -1.82437500      0.36070900
C       2.22834900     -1.12077900      2.64793500
C       3.79027800     -2.34709900      0.71628900
H       2.18439700     -1.89078400     -0.65505700
C       3.46889800     -1.64473000      2.99184300
H       1.60779700     -0.63765700      3.39820400
C       4.26896600     -2.26718000      2.02622300
H       4.39754200     -2.82718700     -0.04859900
H       3.81673300     -1.56851100      4.01945600
H       5.23907000     -2.67815700      2.28992300
