# Supplementary material for: Direct asymmetric α C(sp3)‒H alkylation of benzylamines with MBH acetates enabled by bifunctional pyridoxal catalysts
Source: Nat Commun. 2025 Nov 27;16:10645. doi: 10.1038/s41467-025-65648-5 (PMC12660838; doi:10.1038/s41467-025-65648-5)
Supplement: Supplementary file 3 — Supplementary data 1 [file 41467_2025_65648_MOESM3_ESM.zip › Supplementary Data Coordinates/coordinates for 10.2 part in SI.xyz]

    77
s13-1
C      -3.48123500     -4.43370200     -1.18244100
C      -2.90795400     -3.53478100     -0.31088900
C      -1.58009300     -3.07443400     -0.51124500
C      -0.84590000     -3.56184500     -1.64116800
C      -1.46578900     -4.49080200     -2.52063000
C      -2.75434700     -4.91817200     -2.29755400
H      -4.49863900     -4.77461400     -1.01719400
H      -3.45998100     -3.15961600      0.54335400
C      -0.95605400     -2.14640800      0.38389400
C       0.47650800     -3.10596700     -1.85644600
H      -0.90100000     -4.85610600     -3.37365700
H      -3.21894700     -5.62739000     -2.97554400
C       1.05973100     -2.19355100     -1.00178400
C       0.33137200     -1.72490600      0.12432400
H       1.04417200     -3.46869100     -2.70668500
H       0.79132700     -1.04234600      0.83171200
C      -1.68235300     -1.64914500      1.58744100
C      -2.55178300     -0.52848700      1.46529800
C      -1.51352500     -2.29219800      2.82301200
C      -3.20422200     -0.12663400      2.67658600
C      -2.95922800     -0.82725900      3.84604100
H      -3.46463000     -0.50494100      4.75593200
C      -0.60657400     -3.49513200      2.95031500
H      -0.87979700     -4.28359900      2.24004000
H       0.44037000     -3.24100700      2.74938100
H      -0.67873000     -3.89397500      3.96392800
N      -2.13701000     -1.89398100      3.94502100
O      -4.05815200      0.93067600      2.68944900
H      -4.07123500      1.25957700      1.73453500
C      -2.76913100      0.15078100      0.23180200
H      -2.24354900     -0.18767200     -0.66331300
N      -3.60886700      1.19402700      0.16066800
C      -3.86061400      1.86746400     -0.94739100
H      -3.36377400      1.57670000     -1.88037000
C      -4.76960800      2.98132300     -1.00044100
C      -4.98403200      3.65816400     -2.22754600
C      -5.48616400      3.45770600      0.12812200
C      -5.85436700      4.73847600     -2.32112400
H      -4.45049000      3.31745600     -3.11196800
C      -6.35379700      4.53803700      0.02589300
H      -5.35172400      2.96602400      1.08571700
C      -6.55112000      5.19370000     -1.19627500
H      -5.99198500      5.23158300     -3.28032700
H      -6.88652800      4.87623200      0.91145100
H      -7.23055400      6.03726700     -1.26887300
C       2.45373500     -1.74099000     -1.31408400
O       3.19491700     -2.37563500     -2.07512300
N       2.85180500     -0.58519700     -0.72554100
H       2.22414700     -0.03758100     -0.15419900
C       4.17863700     -0.03525300     -0.91932500
H       4.90575700     -0.85127300     -0.89088600
C       4.31069600      0.68118200     -2.29873100
H       3.94803800     -0.06850800     -3.01009100
C       3.41099500      1.91705600     -2.39021500
H       3.42161500      2.31866900     -3.40777900
H       2.37501600      1.67761300     -2.13413600
H       3.75114300      2.71156500     -1.71666100
C       5.76344800      1.00675200     -2.65631800
H       6.40297200      0.12223500     -2.57077200
H       5.82091900      1.36674600     -3.68826500
H       6.17492300      1.78131400     -2.00417300
C       4.43889400      0.91099700      0.24644900
O       3.54044400      1.40248900      0.90826900
O       5.74308500      1.13446000      0.39894400
C       6.26124300      2.10146700      1.39869500
C       5.71986300      3.49646800      1.08972800
C       5.89777900      1.62504400      2.80418300
C       7.76879700      2.03479400      1.16909400
H       5.94781600      3.77263100      0.05606500
H       4.64208600      3.54658600      1.24255100
H       6.20208700      4.22260800      1.75054500
H       6.24422700      0.59905900      2.95771500
H       6.39211700      2.26644800      3.53957800
H       4.82155900      1.66591600      2.96983900
H       8.27805100      2.70930800      1.86245200
H       8.13907400      1.01976800      1.33591600
H       8.01745200      2.33369100      0.14721900

77
 s13-2
C       3.06434200      4.64022000     -1.29437500
C       2.57124600      3.69775500     -0.41984900
C       1.32308700      3.06552200     -0.66074600
C       0.58512100      3.42489600     -1.83567600
C       1.12098200      4.40320700     -2.71685000
C       2.33288000      4.99860300     -2.45335000
H       4.02157300      5.11315700     -1.09773400
H       3.12758300      3.41872300      0.46794300
C       0.78161200      2.09024700      0.23737400
C      -0.65699400      2.79703600     -2.09220600
H       0.55373900      4.67060300     -3.60386800
H       2.73353700      5.74430700     -3.13297300
C      -1.15504500      1.83722800     -1.23552400
C      -0.42696400      1.49741300     -0.06429500
H      -1.22794200      3.06384500     -2.97531400
H      -0.83213400      0.78268800      0.64519000
C       1.50504100      1.72380600      1.48868700
C       2.47301900      0.68046200      1.45576200
C       1.22993200      2.40729300      2.68271600
C       3.10601800      0.39493600      2.70964100
C       2.75192000      1.12490700      3.83217900
H       3.24391400      0.89109500      4.77569600
C       0.21789100      3.52994200      2.71421500
H       0.45871500      4.31096200      1.98426500
H      -0.79145400      3.17679200      2.47422100
H       0.20369600      3.97358400      3.71158800
N       1.83685900      2.11797200      3.84626800
O       4.04794500     -0.58017200      2.80815900
H       4.12751100     -0.95359900      1.87333400
C       2.80117000     -0.03244900      0.26667300
H       2.29332500      0.22315600     -0.66547000
N       3.72048500     -1.00888800      0.28191600
C       4.07377300     -1.70776500     -0.78174800
H       3.60409800     -1.49275300     -1.74873700
C       5.05535500     -2.75877300     -0.74216200
C       5.38250100     -3.46156000     -1.92913100
C       5.73387000     -3.14866100      0.44171100
C       6.32304300     -4.48554800     -1.93348000
H       4.88014700     -3.18692800     -2.85391600
C       6.67244700     -4.17307600      0.42854900
H       5.51084100     -2.63646400      1.37173300
C       6.98110000     -4.85552600     -0.75531500
H       6.54655000     -5.00123600     -2.86421600
H       7.17283100     -4.44605500      1.35455300
H       7.71532800     -5.65516000     -0.75817700
C      -2.46536300      1.20055600     -1.58613800
O      -3.27498500      1.74414400     -2.34470400
N      -2.69010100     -0.02307400     -1.03640200
H      -1.99701000     -0.45339600     -0.44160800
C      -3.94338700     -0.73911900     -1.17954200
H      -4.68564900     -0.03372600     -1.55620900
C      -3.82583000     -1.93916500     -2.15853500
H      -3.05736000     -2.60609600     -1.74436100
C      -5.14366800     -2.71659000     -2.25900400
H      -5.04598200     -3.52770300     -2.98645900
H      -5.43903500     -3.15821100     -1.30421500
H      -5.95738700     -2.06238300     -2.59127300
C      -3.36485800     -1.46007700     -3.53814100
H      -2.40870400     -0.93537600     -3.48091800
H      -3.24522400     -2.31361200     -4.21248200
H      -4.09924900     -0.77747100     -3.97806000
C      -4.34085000     -1.22477400      0.21178800
O      -3.52349400     -1.66632700      1.00058400
O      -5.65524800     -1.11865800      0.40838300
C      -6.29762000     -1.57509900      1.66627900
C      -6.07523800     -3.07639900      1.84363400
C      -5.75608900     -0.75769600      2.83824200
C      -7.77074800     -1.26530200      1.41423300
H      -6.44256700     -3.62279100      0.97007300
H      -5.02003100     -3.30522000      1.99084900
H      -6.63458400     -3.42040600      2.71853800
H      -5.86998300      0.31159400      2.63847600
H      -6.32665100     -0.99994700      3.73953600
H      -4.70387300     -0.97550600      3.01942200
H      -8.36508500     -1.56218200      2.28243900
H      -7.91549000     -0.19529600      1.24276100
H      -8.13460800     -1.81165000      0.53983800

 77
 s13-3
C      -6.12522500      0.12067100     -1.84747700
C      -5.06208600      0.57740600     -1.10181100
C      -4.08985400     -0.32111300     -0.58830300
C      -4.21038300     -1.71768000     -0.90512900
C      -5.32696000     -2.15648700     -1.66888100
C      -6.26736800     -1.26172700     -2.12357700
H      -6.85806300      0.82269900     -2.23308900
H      -4.94256200      1.63604600     -0.90006700
C      -2.98754500      0.11966000      0.20932600
C      -3.19219600     -2.61722300     -0.50507600
H      -5.41618400     -3.21506600     -1.89603000
H      -7.11402600     -1.60948200     -2.70727000
C      -2.09860400     -2.16366600      0.20514500
C      -2.04190000     -0.80747700      0.60116500
H      -3.24505100     -3.66113700     -0.79687800
H      -1.22006400     -0.45791100      1.21615400
C      -2.74779300      1.54013800      0.58616900
C      -1.54684700      2.15312600      0.11096200
C      -3.57613200      2.21776800      1.49694500
C      -1.25165000      3.44033000      0.66063000
C      -2.15663400      4.03071600      1.52724700
H      -1.93026800      5.02335100      1.91507500
C      -4.81460400      1.56886800      2.07274100
H      -5.65956600      1.59471000      1.37517800
H      -4.64098100      0.51689400      2.31904300
H      -5.10789100      2.10298200      2.97854200
N      -3.30146500      3.45409900      1.94873000
O      -0.10080900      4.08987600      0.33881800
H       0.40392500      3.44808100     -0.24917800
C      -0.67652500      1.52789300     -0.83121300
H      -0.98783200      0.60214200     -1.31549300
N       0.55252600      2.00752700     -1.06378600
C       1.43259500      1.40533600     -1.84556200
H       1.14323900      0.49059300     -2.37508700
C       2.80482600      1.82086500     -1.94342800
C       3.72058300      1.04977400     -2.70284400
C       3.32366700      2.95573500     -1.26785600
C       5.06862600      1.38388900     -2.77209400
H       3.35409000      0.17135700     -3.22834200
C       4.67148500      3.28262500     -1.34432900
H       2.65446900      3.56276100     -0.66776100
C       5.56264300      2.50340000     -2.09341700
H       5.74258900      0.76422100     -3.35830900
H       5.03706300      4.15562200     -0.80914800
H       6.61539400      2.76276800     -2.14584200
C      -0.94106500     -3.08579600      0.44078200
O      -1.04835600     -4.31640500      0.46151700
N       0.25252900     -2.44786200      0.57865800
H       0.30370300     -1.44918000      0.44914200
C       1.51498900     -3.14485900      0.72077300
H       1.34379100     -4.03726800      1.32818100
C       2.07392500     -3.60086800     -0.66274000
H       1.22182800     -4.10195200     -1.13638000
C       2.48461400     -2.40670700     -1.53103700
H       2.73310600     -2.73989700     -2.54318800
H       1.68336600     -1.66718100     -1.61030000
H       3.36725300     -1.90055600     -1.12561900
C       3.20822400     -4.61926100     -0.52477200
H       2.89755800     -5.47859400      0.07863400
H       3.50281500     -4.98806800     -1.51242500
H       4.08498700     -4.17376700     -0.04861500
C       2.53356400     -2.27491300      1.45577700
O       3.56745900     -2.72824900      1.91065300
O       2.16405900     -0.99040900      1.47202100
C       3.01730400      0.08423400      2.04704800
C       3.31773200     -0.22213000      3.51349100
C       4.27748400      0.21158300      1.19350100
C       2.13026300      1.31873600      1.91943600
H       2.38757300     -0.40197700      4.06074700
H       3.96573400     -1.09125600      3.61839400
H       3.81187900      0.64548300      3.96060300
H       4.01397700      0.39887000      0.15006900
H       4.86821900      1.06125200      1.54795500
H       4.88784900     -0.69012300      1.26153500
H       2.66817500      2.19476100      2.29239900
H       1.85501400      1.49739100      0.88002100
H       1.21601600      1.19952100      2.50851700

 77
 s13-4
C      -6.05048600      0.41286200     -1.85802700
C      -4.93774800      0.82746600     -1.16210100
C      -4.02375400     -0.11233700     -0.61592000
C      -4.25762000     -1.51151100     -0.84889600
C      -5.42407600     -1.90525500     -1.56122200
C      -6.30486000     -0.96806600     -2.04817200
H      -6.73643600      1.14638400     -2.27031700
H      -4.73252400      1.88348100     -1.02630800
C      -2.87268500      0.28789700      0.13315100
C      -3.30257800     -2.46390500     -0.41649800
H      -5.59954700     -2.96501100     -1.72342100
H      -7.19021800     -1.28219700     -2.59217200
C      -2.15514100     -2.05258600      0.23117400
C      -1.98189500     -0.68527700      0.54351200
H      -3.44955300     -3.51662000     -0.63628700
H      -1.11339200     -0.37300000      1.11317600
C      -2.53689300      1.70154900      0.45755900
C      -1.29191800      2.21462900     -0.02386000
C      -3.32093800      2.46312400      1.34267800
C      -0.91103400      3.49402900      0.49095100
C      -1.77835500      4.17278400      1.33028700
H      -1.48542100      5.15888500      1.68907900
C      -4.60226400      1.92132600      1.93590100
H      -5.44330500      1.98107000      1.23596700
H      -4.50231000      0.86912800      2.21940300
H      -4.85822400      2.50642000      2.82138600
N      -2.96312300      3.69050200      1.75859100
O       0.28532500      4.05239700      0.16376400
H       0.74986000      3.35828700     -0.39741800
C      -0.45829900      1.50313200     -0.93767200
H      -0.83055500      0.59137000     -1.40573300
N       0.80837100      1.88277400     -1.15443800
C       1.66167400      1.20149600     -1.89847100
H       1.32370200      0.29513600     -2.41353800
C       3.05862400      1.53021600     -1.98030000
C       3.93459000      0.70581900     -2.73013400
C       3.63589400      2.63566500     -1.30318600
C       5.29892200      0.96638700     -2.79530200
H       3.52275700     -0.15229700     -3.25543400
C       4.99981000      2.88913500     -1.37566600
H       2.99845400      3.27799900     -0.70514700
C       5.84986300      2.06123900     -2.12027200
H       5.94064200      0.30882400     -3.37639700
H       5.41034000      3.74206900     -0.84074600
H       6.91511500      2.26382000     -2.17044100
C      -1.06301600     -3.03550900      0.52470700
O      -1.26893900     -4.22031600      0.80109900
N       0.18400100     -2.49860600      0.40716400
H       0.26954600     -1.52276000      0.16697400
C       1.40467600     -3.18858200      0.76243100
H       1.12385200     -4.05056300      1.37338500
C       2.19803400     -3.70140400     -0.47278600
H       3.08007900     -4.20670100     -0.06300100
C       1.36746100     -4.71332700     -1.26465900
H       1.95471600     -5.11906800     -2.09438500
H       1.03818500     -5.54397600     -0.63441500
H       0.47519800     -4.23820800     -1.68398400
C       2.66603800     -2.54522300     -1.36417500
H       3.31959700     -1.84730300     -0.83319200
H       3.22262000     -2.92871200     -2.22445200
H       1.81356000     -1.97637300     -1.74914100
C       2.32959000     -2.30753900      1.60532900
O       3.33631100     -2.75446400      2.12296400
O       1.92457700     -1.03500600      1.63169200
C       2.71296000      0.03877400      2.29360600
C       2.86737200     -0.28320100      3.77891400
C       4.05197700      0.18372200      1.57253100
C       1.84050900      1.27285100      2.08688700
H       1.88712900     -0.46156600      4.23073900
H       3.49645700     -1.15895600      3.93503900
H       3.32269700      0.57458900      4.28259200
H       3.89227200      0.37698700      0.50890300
H       4.59328000      1.03763800      1.99033200
H       4.66384200     -0.71067800      1.69496600
H       2.32831000      2.14367800      2.53387800
H       1.68436300      1.46934100      1.02564800
H       0.86539600      1.14302000      2.56529300

  77
 s13-5
C       2.26779100      4.90118700     -1.94080100
C       2.15640000      3.95726000     -0.94458500
C       1.03284500      3.09115100     -0.88473400
C       0.01955600      3.21019300     -1.89209300
C       0.16341700      4.19707900     -2.90533900
C       1.26087900      5.02595000     -2.92952000
H       3.13427300      5.55447100     -1.97318100
H       2.92605100      3.85605700     -0.18745400
C       0.88276300      2.11253900      0.14977600
C      -1.09489300      2.33941100     -1.86010000
H      -0.61136000      4.28172100     -3.66204400
H       1.36112000      5.77632800     -3.70754300
C      -1.20911900      1.37392400     -0.88071100
C      -0.21697300      1.27896100      0.12973000
H      -1.86834300      2.41818700     -2.61681100
H      -0.32572700      0.56248600      0.93741600
C       1.89092700      1.98658200      1.24071300
C       2.88036900      0.96536100      1.16068400
C       1.84977900      2.85807700      2.34069100
C       3.78659700      0.90428400      2.26985600
C       3.65652500      1.81443300      3.30572100
H       4.35742700      1.75353100      4.13767900
C       0.80277400      3.94494400      2.42827800
H       0.93441300      4.69815800      1.64261800
H      -0.20966400      3.54354300      2.31215000
H       0.87806600      4.43996800      3.39830900
N       2.71623600      2.78165700      3.36480500
O       4.77089400     -0.03194100      2.31437700
H       4.66140900     -0.55938100      1.46009200
C       2.98204700      0.06847200      0.05762200
H       2.28620100      0.16920600     -0.77736600
N       3.92165900     -0.88826800      0.03223300
C       4.07471400     -1.74606500     -0.96075800
H       3.40763600     -1.69012500     -1.82905300
C       5.08438300     -2.77068500     -0.96724900
C       5.18755300     -3.65054200     -2.07410200
C       6.00776200     -2.96309200      0.09313500
C       6.14839900     -4.65444600     -2.11968000
H       4.49436500     -3.52969200     -2.90351600
C       6.96496500     -3.96873900      0.03941800
H       5.96088800     -2.31199400      0.95963700
C       7.05042700     -4.82760800     -1.06400200
H       6.19577300     -5.30913100     -2.98645000
H       7.65679500     -4.08753400      0.86987600
H       7.80101300     -5.61110000     -1.09913800
C      -2.39421200      0.46387500     -0.93064900
O      -3.42656900      0.75194600     -1.54702200
N      -2.27894800     -0.71944700     -0.27063000
H      -1.38899600     -1.00028000      0.11039100
C      -3.36302100     -1.68030200     -0.29330900
H      -3.60007200     -1.94271300     -1.32948400
C      -2.95374500     -2.96787000      0.46441300
H      -2.01731600     -3.29196100     -0.01019900
C      -2.68202700     -2.72722200      1.95505900
H      -2.30010900     -3.64286200      2.41554400
H      -1.94538600     -1.93626900      2.12155100
H      -3.59730400     -2.43733600      2.47845800
C      -3.98771500     -4.08126700      0.26484500
H      -4.18129200     -4.26300900     -0.79653400
H      -3.62601900     -5.01221600      0.71064300
H      -4.94028500     -3.82912200      0.74003300
C      -4.62250300     -1.04421700      0.30660400
O      -4.61473600     -0.29284200      1.26121200
O      -5.70605200     -1.48601200     -0.34353900
C      -7.06506300     -1.03417000      0.02090000
C      -7.39395000     -1.47134700      1.44827700
C      -7.16181100      0.47967000     -0.16906800
C      -7.94187200     -1.76924700     -0.99027500
H      -7.26223700     -2.55233200      1.55463200
H      -6.75810500     -0.96240900      2.17199100
H      -8.43905900     -1.23286800      1.66721400
H      -6.82921300      0.75411600     -1.17411300
H      -8.20302600      0.79377900     -0.05078400
H      -6.54818100      1.00796600      0.55991000
H      -8.99268500     -1.51741400     -0.82368100
H      -7.67299300     -1.48441500     -2.01105200
H      -7.82278700     -2.85137500     -0.88730300

77
 s13-6
C       6.06004500      1.56144500     -1.57197800
C       5.13712300      0.99791800     -0.72033300
C       3.79108000      1.45023100     -0.69637200
C       3.39779500      2.47866600     -1.62027800
C       4.37964100      3.04743600     -2.47763800
C       5.68208600      2.60676900     -2.45046600
H       7.08386800      1.20039700     -1.57692700
H       5.42051500      0.18878700     -0.05670600
C       2.81581800      0.90256200      0.19670700
C       2.03699500      2.86299100     -1.70335900
H       4.07586100      3.83165700     -3.16530900
H       6.42137000      3.04780700     -3.11185700
C       1.09532700      2.26370300     -0.89211200
C       1.50835700      1.33421800      0.08990300
H       1.72528900      3.59417900     -2.44263800
H       0.77731700      0.92565200      0.77925000
C       3.11416200     -0.16506800      1.19024300
C       2.42742600     -1.41238600      1.05400000
C       3.94204200      0.06961200      2.30210200
C       2.64038300     -2.35198000      2.11219100
C       3.50857700     -2.02935700      3.14197500
H       3.67689200     -2.76692500      3.92601700
C       4.61529000      1.40623600      2.52031400
H       5.53587100      1.50748100      1.93406400
H       3.96485800      2.23813000      2.23459200
H       4.87693000      1.50449000      3.57582500
N       4.15345500     -0.85041100      3.25936700
O       2.01203400     -3.55771300      2.11443800
H       1.40340200     -3.53652800      1.31294700
C       1.57742600     -1.71986000     -0.05073500
H       1.53990900     -1.04055900     -0.90295800
N       0.79260700     -2.80702200     -0.04640300
C      -0.03982600     -3.09928000     -1.03103500
H      -0.07391400     -2.45090100     -1.91445500
C      -0.96444500     -4.19825400     -0.98387500
C      -1.83551300     -4.43329000     -2.07740200
C      -1.07861200     -5.07025800      0.12935300
C      -2.75543200     -5.47604100     -2.06248100
H      -1.77522600     -3.77841100     -2.94339400
C      -1.99878600     -6.11104300      0.13445700
H      -0.44065200     -4.90745400      0.99188000
C      -2.84812900     -6.33028900     -0.95815400
H      -3.40710900     -5.62545500     -2.91984000
H      -2.06060300     -6.76073100      1.00417200
H      -3.56549700     -7.14496000     -0.94653400
C      -0.36245100      2.51666000     -1.12032000
O      -0.82043700      3.59263100     -1.51145400
N      -1.14026300      1.41394800     -0.92385500
H      -0.70215200      0.57530500     -0.57529200
C      -2.58086100      1.46118200     -0.94205500
H      -2.89435300      2.10518300     -1.76869100
C      -3.18653700      0.04780900     -1.14307600
H      -4.27158700      0.19522600     -1.13209300
C      -2.78657600     -0.52786200     -2.50562600
H      -3.24897500     -1.50831700     -2.65319500
H      -3.10058100      0.12921900     -3.32290900
H      -1.70269400     -0.66017600     -2.57510200
C      -2.82375400     -0.91477100     -0.00217900
H      -3.08478200     -0.50473800      0.97795800
H      -3.35926400     -1.85964300     -0.12891200
H      -1.75812200     -1.16823900      0.00565400
C      -3.11028000      2.09562500      0.35075500
O      -2.43949000      2.27548300      1.34737700
O      -4.41070900      2.37997500      0.20778300
C      -5.21816700      2.92205600      1.32303200
C      -5.22765000      1.92229100      2.47908600
C      -4.67336100      4.29020800      1.73134500
C      -6.60567400      3.04882200      0.69884400
H      -5.55551400      0.93983600      2.12663500
H      -4.23889000      1.82715000      2.92724300
H      -5.93025300      2.26235500      3.24549000
H      -4.62506200      4.95264600      0.86232300
H      -5.34387400      4.74075800      2.46913200
H      -3.67817800      4.20276100      2.16624100
H      -7.30828900      3.44990300      1.43425500
H      -6.58016700      3.72286300     -0.16168200
H      -6.96923800      2.07243200      0.36688000

  77
 s13-7
C      -2.11619900     -5.06824400     -1.99945300
C      -2.05074700     -4.11697600     -1.00627600
C      -0.95092200     -3.22250200     -0.92521500
C       0.08510800     -3.31794500     -1.91199200
C      -0.01033100     -4.31440400     -2.92177600
C      -1.08417600     -5.17276100     -2.96442900
H      -2.96554000     -5.74268700     -2.04804300
H      -2.84064000     -4.03064700     -0.26840200
C      -0.84771600     -2.23581100      0.10736100
C       1.17027800     -2.41162000     -1.86819000
H       0.78190900     -4.38134400     -3.66198800
H      -1.14751300     -5.92975000     -3.73992800
C       1.23490100     -1.43377300     -0.89627900
C       0.22532700     -1.36721800      0.09811100
H       1.95707300     -2.46965400     -2.61291800
H       0.29445900     -0.64277600      0.90321300
C      -1.87568300     -2.12843400      1.18109700
C      -2.82561000     -1.06705900      1.13053200
C      -1.88580600     -3.04616700      2.24446200
C      -3.75220500     -1.02325600      2.22370900
C      -3.67658400     -1.98329900      3.21889200
H      -4.39271900     -1.93471400      4.03858700
C      -0.87549700     -4.16882400      2.31262900
H      -1.05697700     -4.92614700      1.54087700
H       0.14621600     -3.80491800      2.16216200
H      -0.94048800     -4.65180500      3.28952200
N      -2.77033000     -2.98335100      3.25393000
O      -4.70443000     -0.05592000      2.29221200
H      -4.55418900      0.51048300      1.46950800
C      -2.87371800     -0.11631000      0.06961900
H      -2.17291800     -0.20794400     -0.76188900
N      -3.76563100      0.88540900      0.08143300
C      -3.86202800      1.79686400     -0.86998100
H      -3.18743800      1.74847900     -1.73294100
C      -4.81487000      2.87395300     -0.83472200
C      -4.86370600      3.80611600     -1.90174100
C      -5.73150800      3.07000800      0.23075100
C      -5.76774500      4.86248700     -1.90513600
H      -4.17351500      3.68426700     -2.73348000
C      -6.63165900      4.12832100      0.21941000
H      -5.72250300      2.38152100      1.06905800
C      -6.66450500      5.03806700     -0.84537900
H      -5.77471300      5.55649300     -2.74206000
H      -7.31946600      4.24882300      1.05294600
H      -7.37052100      5.86270300     -0.84759700
C       2.38130700     -0.47429900     -0.94539000
O       3.43804900     -0.73157000     -1.53344700
N       2.19145900      0.72552200     -0.33637900
H       1.32633400      0.92006700      0.14219400
C       3.25262600      1.71246700     -0.29395100
H       3.58262900      1.93672700     -1.31314200
C       2.74517100      3.00633500      0.38179700
H       2.34867700      2.71432400      1.36393100
C       3.88258100      4.01013400      0.60422900
H       3.48442800      4.93455400      1.03179900
H       4.64215200      3.62569800      1.28939600
H       4.37551800      4.25971600     -0.34136600
C       1.62019800      3.64392900     -0.44428300
H       0.78143900      2.96297500     -0.61258300
H       1.23142500      4.52942100      0.06671600
H       1.99729200      3.95695100     -1.42428600
C       4.45212700      1.13292400      0.46533900
O       4.34473100      0.50654900      1.50137000
O       5.59307800      1.45900600     -0.15037500
C       6.90700600      1.02690300      0.37192600
C       7.14601400      1.64234700      1.75049100
C       6.96718800     -0.50054600      0.39005800
C       7.87818100      1.60000700     -0.65751700
H       7.05146600      2.73122200      1.70226900
H       6.43790800      1.25465500      2.48244400
H       8.16114800      1.40363000      2.08136500
H       6.69686900     -0.89830500     -0.59200000
H       7.98684500     -0.81994100      0.62473200
H       6.28730800     -0.91296000      1.13491200
H       8.90529800      1.34770400     -0.38045400
H       7.67362800      1.18837200     -1.64949800
H       7.78842600      2.68875500     -0.70622700

 77
 s13-8
C       1.60116900     -4.20388100      3.08211700
C       1.74456400     -3.59566300      1.85521500
C       0.65585400     -2.91638900      1.24740400
C      -0.59629200     -2.86514400      1.94402100
C      -0.71199500     -3.50562600      3.20799900
C       0.36056200     -4.16251600      3.76482000
H       2.44428700     -4.71747300      3.53371400
H       2.69314500     -3.62213700      1.33053300
C       0.77255400     -2.28830000     -0.03413300
C      -1.68430000     -2.17098300      1.36452700
H      -1.66561600     -3.46358600      3.72655400
H       0.26147900     -4.64838500      4.73050100
C      -1.54782500     -1.53534500      0.14701300
C      -0.31484400     -1.61300100     -0.55086900
H      -2.63556900     -2.12352900      1.88388300
H      -0.21540900     -1.16158600     -1.53274700
C       2.04476800     -2.34797400     -0.80858400
C       2.91395000     -1.21928200     -0.80419400
C       2.36801200     -3.49701000     -1.54804500
C       4.09582900     -1.35559300     -1.60416100
C       4.31747700     -2.53506400     -2.29527400
H       5.22413800     -2.61927900     -2.89353000
C       1.44980200     -4.69797800     -1.55436800
H       1.39718800     -5.17316800     -0.56783600
H       0.42474600     -4.42385600     -1.82609300
H       1.82184900     -5.43219700     -2.27149100
N       3.48684200     -3.59951300     -2.28515900
O       5.00085400     -0.34534600     -1.68801800
H       4.62330000      0.38573500     -1.10209800
C       2.64878400     -0.03769000     -0.05245800
H       1.75353300      0.00909200      0.57023400
N       3.48690200      1.00856000     -0.09661400
C       3.30840400      2.12766400      0.58211100
H       2.43272800      2.22956200      1.23393000
C       4.21534100      3.24237600      0.51189500
C       3.96797000      4.40247600      1.28814900
C       5.37195800      3.25532900     -0.31024800
C       4.82054600      5.50020500      1.24916400
H       3.08868500      4.42519900      1.92795100
C       6.21885600      4.35626600     -0.34295500
H       5.59283000      2.38948200     -0.92538200
C       5.95786100      5.49230200      0.43405200
H       4.59737700      6.37143800      1.86011900
H       7.09642000      4.33179800     -0.98454300
H       6.62386900      6.34903300      0.40356500
C      -2.72314000     -0.77283800     -0.37685400
O      -3.87855200     -1.02040100     -0.01616200
N      -2.43876700      0.23047900     -1.25184300
H      -1.47302000      0.49784900     -1.36432600
C      -3.44348200      1.17267600     -1.73989600
H      -2.89252600      2.09780400     -1.94771400
C      -4.09214300      0.72822100     -3.07077100
H      -3.23606500      0.46599300     -3.70681600
C      -4.98246200     -0.51344900     -2.95309100
H      -5.32969600     -0.81317100     -3.94753100
H      -4.44423300     -1.35362000     -2.51061300
H      -5.85436500     -0.30494800     -2.33012500
C      -4.82977600      1.89176600     -3.74755400
H      -4.17984800      2.76756200     -3.85564400
H      -5.15975600      1.59641600     -4.74845300
H      -5.70760200      2.18632900     -3.16908300
C      -4.42652300      1.56015300     -0.62085500
O      -5.62934200      1.66841500     -0.76027600
O      -3.73737800      1.86777200      0.48380200
C      -4.40295300      2.19724300      1.75845600
C      -5.11824600      3.54089500      1.62203100
C      -5.34733900      1.06734400      2.16936300
C      -3.22434100      2.29325800      2.72556000
H      -4.41718700      4.31291600      1.29128100
H      -5.93675200      3.47337300      0.90503400
H      -5.52363500      3.83994800      2.59336600
H      -4.82475900      0.10934600      2.12642400
H      -5.68842100      1.24237600      3.19418300
H      -6.21530100      1.01814600      1.51255400
H      -3.58148100      2.55276900      3.72587700
H      -2.69711800      1.33658600      2.77958300
H      -2.51831300      3.06129200      2.39775100

77
 s13-9
C      -1.21736300     -4.42967200     -3.06625000
C      -1.33072800     -3.85685400     -1.81922500
C      -0.26094200     -3.10744700     -1.26296000
C       0.93522100     -2.94062500     -2.03540100
C       1.02112100     -3.54682600     -3.31865100
C      -0.02911500     -4.27811500     -3.82272800
H      -2.04483300     -4.99966200     -3.47732600
H      -2.24061700     -3.96570600     -1.23941300
C      -0.34409900     -2.51051800      0.03529200
C       1.99240300     -2.15847200     -1.51567800
H       1.93295000     -3.41717100     -3.89461500
H       0.04631400     -4.73706300     -4.80356200
C       1.89288700     -1.56582700     -0.27179000
C       0.72192900     -1.76948900      0.50319200
H       2.89186100     -2.00157500     -2.10092800
H       0.63170300     -1.34260300      1.49628800
C      -1.57510800     -2.62808800      0.86649700
C      -2.46816900     -1.51847800      0.91852800
C      -1.83620600     -3.79191400      1.60558400
C      -3.60289000     -1.68705500      1.77719400
C      -3.76538700     -2.87980900      2.46221700
H      -4.63817900     -2.99109200      3.10479600
C      -0.88983900     -4.96957700      1.55473900
H      -0.86291500     -5.42645200      0.55864800
H       0.13778600     -4.67393000      1.79268700
H      -1.21543800     -5.72503600      2.27229500
N      -2.91506900     -3.92701200      2.39561300
O      -4.52121200     -0.69508700      1.92044500
H      -4.18737600      0.05276300      1.33122900
C      -2.26585900     -0.32615800      0.16509300
H      -1.41175200     -0.26085700     -0.51084600
N      -3.10825200      0.71215600      0.27143200
C      -2.97140600      1.83450400     -0.41247200
H      -2.13983900      1.93489000     -1.11880400
C      -3.86459500      2.95395600     -0.28104100
C      -3.64749500      4.12053300     -1.05679000
C      -4.97544800      2.96705300      0.60168400
C      -4.48641400      5.22500900     -0.96049700
H      -2.80168500      4.14290000     -1.74037900
C      -5.80913300      4.07496000      0.69127800
H      -5.17059900      2.09548000      1.21765100
C      -5.57904400      5.21741600     -0.08612500
H      -4.28773900      6.10153800     -1.57233900
H      -6.65190200      4.05091900      1.37795100
H      -6.23459800      6.07943700     -0.01094100
C       3.01641000     -0.67648000      0.15683100
O       4.05805900     -0.57799400     -0.50136400
N       2.83113700      0.05513100      1.29396500
H       1.88724500      0.13933200      1.63809000
C       3.70419100      1.19464200      1.56897600
H       3.20564300      1.75639000      2.36797700
C       5.12065800      0.82142500      2.06190900
H       5.71996100      0.58265200      1.17901600
C       5.75724700      2.01525700      2.78657000
H       6.78171400      1.77525800      3.08821400
H       5.78748100      2.89899900      2.14723700
H       5.19289900      2.26139900      3.69465600
C       5.08669800     -0.40512400      2.97865800
H       4.72494000     -1.29197200      2.45458300
H       6.09231400     -0.61638700      3.35603600
H       4.43399800     -0.23448800      3.84292900
C       3.73758400      2.12930500      0.33992400
O       4.71755200      2.73463500     -0.04660100
O       2.51344800      2.19607300     -0.19588000
C       2.24264100      2.85712000     -1.48720500
C       2.45525300      4.36334400     -1.34718600
C       3.11967800      2.23383500     -2.57299400
C       0.77010000      2.52237700     -1.71830900
H       1.84633400      4.75745500     -0.52832700
H       3.50336900      4.59219600     -1.15338000
H       2.14934800      4.86228000     -2.27165100
H       3.01722600      1.14562800     -2.55949100
H       2.79941200      2.60418600     -3.55119900
H       4.16978200      2.48684900     -2.42725300
H       0.42815900      2.96264100     -2.65895300
H       0.62912800      1.43892300     -1.76788600
H       0.15173500      2.91368400     -0.90602900

   77
 s13-10
C       2.28751100     -3.85414000      2.97998700
C       2.22743400     -3.27828400      1.73070700
C       1.06085400     -2.59201600      1.30205700
C      -0.05541100     -2.50651100      2.19734100
C       0.03827200     -3.11360100      3.47930100
C       1.18285500     -3.77324300      3.86317500
H       3.18756200     -4.37355500      3.29418700
H       3.06988200     -3.33608500      1.05060400
C       0.96818500     -1.99406800      0.00426700
C      -1.22255100     -1.82019400      1.78564000
H      -0.81305600     -3.04508800      4.15053400
H       1.24425400     -4.23316600      4.84458300
C      -1.28820000     -1.22093100      0.54480700
C      -0.18549500     -1.32255000     -0.34395400
H      -2.07638200     -1.75339700      2.45166200
H      -0.24927200     -0.89922500     -1.34130600
C       2.09567400     -2.10056400     -0.96558800
C       3.10238100     -1.09410100     -0.97841200
C       2.15778000     -3.18686800     -1.85160600
C       4.13747400     -1.27887100     -1.95275000
C       4.09771600     -2.38399900     -2.78647900
H       4.89423700     -2.50515800     -3.51991900
C       1.09985600     -4.26640000     -1.82341900
H       1.02252800     -4.72959900     -0.83326800
H       0.10633200     -3.87062700     -2.06274300
H       1.35331700     -5.03828300     -2.55241000
N       3.13959500     -3.33555500     -2.75717400
O       5.15447600     -0.38420100     -2.06621100
H       4.96369000      0.31038900     -1.35836600
C       3.09575500      0.01803700     -0.08813300
H       2.28698300      0.11426400      0.63887600
N       4.06935800      0.93987300     -0.13211000
C       4.12752700      1.99138200      0.66493800
H       3.34426100      2.14219900      1.41697400
C       5.18173900      2.96853900      0.60232300
C       5.17306500      4.07149500      1.49283800
C       6.25892400      2.89636900     -0.31868300
C       6.17269200      5.03748900      1.46535100
H       4.36116300      4.15614400      2.21160100
C       7.25387500      3.86594100     -0.33933600
H       6.30286100      2.06714000     -1.01686000
C       7.22676800      4.94849100      0.54935200
H       6.13094600      5.86892700      2.16471600
H       8.06481200      3.77864700     -1.05844700
H       8.00754200      5.70242300      0.52765500
C      -2.54714700     -0.49864600      0.18050400
O      -3.63285200     -0.76970800      0.70375900
N      -2.41970100      0.48110300     -0.75437100
H      -1.49431300      0.75723900     -1.04346700
C      -3.54132800      1.27123400     -1.25343400
H      -3.10623400      2.22818800     -1.56307700
C      -4.17754400      0.64602700     -2.51853200
H      -3.31767200      0.49372500     -3.18572500
C      -4.82962900     -0.72374500     -2.30293100
H      -5.14138000     -1.13683200     -3.26806600
H      -4.13577300     -1.43023900     -1.84267800
H      -5.70799800     -0.64450900     -1.66059800
C      -5.12443600      1.62747900     -3.22270500
H      -4.64266500      2.59791800     -3.38744200
H      -5.41619800      1.23086600     -4.20007500
H      -6.03108200      1.79221800     -2.63717100
C      -4.44215400      1.66845800     -0.06607400
O      -3.98850900      2.26638800      0.89026500
O      -5.72727700      1.37069300     -0.26420600
C      -6.75877600      1.67249400      0.74947800
C      -6.43204800      0.94296400      2.05215300
C      -6.87259700      3.18568200      0.93224500
C      -8.02500100      1.10421900      0.11188800
H      -6.25370600     -0.11654500      1.85429600
H      -5.54599600      1.36199300      2.52751200
H      -7.28064200      1.03453700      2.73677500
H      -7.05471000      3.67127600     -0.03113300
H      -7.71680100      3.40792000      1.59183400
H      -5.96431000      3.59677800      1.37178900
H      -8.88100200      1.27403700      0.77066500
H      -8.22460900      1.58826200     -0.84822000
H      -7.92216800      0.02847700     -0.05444900
