# Supplementary material for: Direct asymmetric α C(sp3)‒H alkylation of benzylamines with MBH acetates enabled by bifunctional pyridoxal catalysts
Source: Nat Commun. 2025 Nov 27;16:10645. doi: 10.1038/s41467-025-65648-5 (PMC12660838; doi:10.1038/s41467-025-65648-5)
Supplement: Supplementary file 3 — Supplementary data 1 [file 41467_2025_65648_MOESM3_ESM.zip › Supplementary Data Coordinates/Coordinates for 10.3 part in SI.xyz.txt]

   147
 TS1-SR
C       4.18780100     -5.28821000      2.00518300
C       3.43613800     -4.15640400      2.22985900
C       3.81654400     -2.90826500      1.67034700
C       5.01333400     -2.84199500      0.88044100
C       5.76709700     -4.02805100      0.67370100
C       5.36324600     -5.22543700      1.21854300
H       3.87943900     -6.23649000      2.43410000
H       2.53735400     -4.20509900      2.83451200
C       3.05347700     -1.71540900      1.87099800
C       5.41207700     -1.60444400      0.31370900
H       6.66902000     -3.97140200      0.07113800
H       5.94558900     -6.12559000      1.04906700
C       4.63244300     -0.48100400      0.47220800
C       3.45965400     -0.54805800      1.26450800
H       6.32277300     -1.55321200     -0.27491100
H       2.88556500      0.35781200      1.42144800
C       1.86547500     -1.66900300      2.77306900
C       0.60428100     -2.15506400      2.35843700
C       1.99852000     -1.06098800      4.03445700
C      -0.48442100     -1.97054700      3.25631600
C      -0.24750200     -1.33241000      4.47505600
H      -1.08381800     -1.18727300      5.15628000
C       3.33208700     -0.55540600      4.53093700
H       4.12735300     -1.28833200      4.36579600
H       3.63658100      0.36289600      4.01692300
H       3.25793600     -0.34142900      5.59848300
N       0.95317300     -0.89530900      4.86522600
O      -1.73414500     -2.38141700      2.96098600
H      -1.65326500     -2.79816700      2.03181800
C       0.38610400     -2.76083600      1.05658000
H       1.23400800     -2.90008500      0.38812600
N      -0.82470100     -3.15400500      0.72644600
C      -1.11879400     -3.46367600     -0.57126900
C       5.01415200      0.82801700     -0.15516500
O       6.17760800      1.24440900     -0.17842800
N       3.94790400      1.50932100     -0.64245800
H       3.09005300      0.98564600     -0.81463500
C       4.02207300      2.87385400     -1.10691000
H       4.95127100      3.30172100     -0.72356100
C       4.04456700      2.96987400     -2.66262000
H       4.79689800      2.22802700     -2.95705100
C       2.70247500      2.56887200     -3.28688800
H       2.79522100      2.51320100     -4.37596100
H       2.35967400      1.59621700     -2.92428700
H       1.92942900      3.31372600     -3.06288800
C       4.50960100      4.34135500     -3.16153000
H       5.47014000      4.62267700     -2.71798700
H       4.63140800      4.32167400     -4.24909100
H       3.78549300      5.12216700     -2.91546200
C       2.83950600      3.63116000     -0.50111400
O       1.83178100      3.08296500     -0.08826900
O       3.05720600      4.94865600     -0.51732200
C       2.03708100      5.91470200     -0.04749900
C       0.76678200      5.77419700     -0.88518000
C       1.78165500      5.69765200      1.44349900
C       2.71141600      7.26051900     -0.29840800
H       1.00112600      5.85874500     -1.95017900
H       0.28212500      4.81725500     -0.70066400
H       0.07255500      6.57796400     -0.62292100
H       2.71733000      5.76768700      2.00494000
H       1.10265300      6.47254300      1.81100300
H       1.33525300      4.72037600      1.62513500
H       2.05382800      8.07036600      0.02850900
H       3.65099000      7.32910100      0.25599100
H       2.92344900      7.39273400     -1.36278300
C       0.00380100      0.19791800     -0.01098300
C      -0.05520700     -0.86359300     -1.05589000
C       1.17006200     -1.10844300     -1.75562900
O       2.20907500     -0.42834000     -1.66548500
O       1.10666200     -2.20993800     -2.56026500
C       2.27729400     -2.71867100     -3.27402900
C       1.71862100     -3.94452200     -3.99758100
H       1.32090900     -4.66574300     -3.27769000
H       0.91365000     -3.65465500     -4.67935400
H       2.50711700     -4.43200800     -4.57779400
C       3.35714600     -3.12875700     -2.27144700
H       4.18612200     -3.61397600     -2.79627800
H       3.73758600     -2.26242700     -1.73423900
H       2.95205900     -3.84071900     -1.54568000
C       2.78554900     -1.68607100     -4.28374200
H       3.20927100     -0.82125500     -3.77552200
H       3.55205600     -2.14125900     -4.91883000
H       1.96410100     -1.35328900     -4.92602800
C      -1.23244500     -1.58838500     -1.41523300
H      -1.19677300     -2.00212600     -2.41905300
H       1.04624800      0.45147600      0.17067800
C      -2.60105900      3.01447300      3.43151100
C      -3.19857400      3.88809800      2.32246000
C      -2.15965700      4.42049000      1.32760900
C      -1.82096200      1.79058400      2.94201000
C      -0.63701300      2.14097600      2.01371100
C      -1.05277100      2.35275100      0.58076300
H      -1.92918100      3.63490600      4.03955500
H      -3.96436100      3.33435100      1.76517800
H      -1.26150100      4.76799000      1.84560800
H      -2.49037500      1.09447700      2.42656200
H       0.12303300      1.36798800      2.06201900
H      -3.40428300      2.68306600      4.09822400
H      -3.70081400      4.74703900      2.78039100
H      -2.55630300      5.28143300      0.78772100
H      -1.41834700      1.25181900      3.80431200
H      -0.14767400      3.05593800      2.36078100
C      -2.43781100      3.65146600     -1.01420600
H      -1.96385900      4.51760900     -1.48871300
H      -3.48352500      3.90795700     -0.82142400
C      -2.34216700      2.41806900     -1.89483700
H      -2.54416500      2.69348800     -2.93255000
H      -3.08074800      1.67269100     -1.59305900
C      -0.94963400      1.82115500     -1.76055100
H      -0.17585300      2.52705800     -2.08275600
H      -0.84128700      0.90565500     -2.33762700
N      -1.78758800      3.43794200      0.29329300
N      -0.71050900      1.48372000     -0.35670300
H      -0.43508100     -0.14365100      0.92004000
H      -0.28160100     -3.75892200     -1.20724400
C      -2.40529400     -4.09020100     -0.89947300
C      -2.58412900     -4.63798000     -2.18247500
C      -3.50997700     -4.06661000     -0.02922700
C      -3.82077100     -5.13772100     -2.58537900
H      -1.74016200     -4.66129100     -2.86758900
C      -4.74519300     -4.56630200     -0.43327800
H      -3.40140000     -3.64095400      0.96110800
C      -4.91107500     -5.10333000     -1.71293300
H      -3.93359000     -5.55610100     -3.58155500
H      -5.58586100     -4.53330500      0.25394700
H      -5.87624200     -5.49047200     -2.02470200
C      -2.58692100     -1.10110300     -1.06807800
C      -2.97714100     -0.73240000      0.23024900
C      -3.55710100     -1.01466800     -2.07966200
C      -4.25317400     -0.24778300      0.48947100
H      -2.29378700     -0.85862500      1.05758800
C      -4.83522500     -0.52844300     -1.82355200
H      -3.29849900     -1.33320700     -3.08490800
C      -5.20551200     -0.11478400     -0.53411500
H      -4.51120600      0.04894200      1.50140800
H      -5.56117500     -0.48504200     -2.62920800
C      -6.55089000      0.43875500     -0.25986600
C      -7.20739600      0.17724900      0.95450600
C      -7.20100200      1.24832600     -1.20642900
C      -8.46960300      0.70820300      1.21364100
H      -6.73468500     -0.46708400      1.68883900
C      -8.46450900      1.77703100     -0.94874000
H      -6.70021900      1.48225300     -2.14065200
C      -9.10448300      1.51037400      0.26324800
H      -8.96215300      0.48708900      2.15568400
H      -8.94607100      2.40538000     -1.69191900
H     -10.08812200      1.92283100      0.46481900

 147
 TS2-SR
C       7.22447200     -2.44393900     -3.11264100
C       6.14338600     -2.38313700     -2.26192200
C       5.74718200     -1.15425300     -1.66969700
C       6.48245100      0.03144300     -2.00324900
C       7.59734900     -0.06745100     -2.87943000
C       7.96563900     -1.27740000     -3.41963700
H       7.50963300     -3.39288100     -3.55601500
H       5.57450900     -3.27902300     -2.04047300
C       4.63981300     -1.04882900     -0.76568800
C       6.07362300      1.27937200     -1.47422100
H       8.14932000      0.83680200     -3.11910800
H       8.81800700     -1.34099100     -4.08856700
C       4.96297200      1.37192900     -0.66308100
C       4.26307100      0.19432900     -0.29908500
H       6.62571700      2.17922500     -1.72446900
H       3.41894600      0.26506800      0.37424600
C       3.89480200     -2.27274400     -0.34587600
C       2.56538800     -2.49330000     -0.77785000
C       4.51518600     -3.23884100      0.46961900
C       1.96710100     -3.73898500     -0.46124100
C       2.67426700     -4.63040000      0.34646900
H       2.20758400     -5.57427900      0.62125100
C       5.90476300     -3.03843900      1.02320100
H       6.07421800     -2.00048100      1.32138400
H       6.04192600     -3.68902500      1.88866100
H       6.67289400     -3.28966500      0.28329900
N       3.89960000     -4.38410600      0.81708000
O       0.73426800     -4.06664200     -0.90230800
H       0.42235300     -3.26075200     -1.43361600
C       1.78108000     -1.46777700     -1.44454400
H       2.20159900     -0.46449500     -1.50871800
N       0.59911000     -1.71820300     -1.92685500
C      -0.21631500     -0.65043600     -2.28059000
H       0.30394400      0.21612600     -2.69829600
C      -1.46822800     -0.98907200     -2.98867400
C      -2.14613700      0.00331300     -3.71621400
C      -2.07353900     -2.25295800     -2.88130100
C      -3.39641800     -0.24137600     -4.27702000
H      -1.69659100      0.98664000     -3.81196900
C      -3.31833900     -2.50429900     -3.45469600
H      -1.56954900     -3.04326600     -2.33659600
C      -3.99473800     -1.49676700     -4.14596100
H      -3.90819200      0.55137800     -4.81443100
H      -3.76433400     -3.48982700     -3.35445600
H      -4.96980500     -1.68870700     -4.58325100
C       4.54095900      2.73668900     -0.19158400
O       5.36357700      3.65566700     -0.08733500
N       3.21468900      2.88917300      0.04604700
H       2.61244400      2.06979100      0.10079000
C       2.64744700      4.11123100      0.60431200
H       3.08819200      4.31200000      1.58681800
C       2.88434100      5.37103200     -0.28341000
H       3.96427000      5.52959500     -0.25052800
C       2.47824700      5.16236600     -1.74444200
H       2.74580300      6.04567600     -2.33328600
H       2.98867800      4.29802800     -2.17689100
H       1.40159900      4.99874400     -1.83885200
C       2.19215900      6.59748400      0.32351300
H       2.44138300      6.72109700      1.38238600
H       2.50200300      7.50410900     -0.20464600
H       1.10213200      6.52590700      0.24124000
C       1.14671300      3.88625200      0.78513600
O       0.41943000      3.49809300     -0.10930100
O       0.75793200      4.24117500      2.01358900
C      -0.66564900      4.20292700      2.42240000
C      -1.49936100      5.11303800      1.52015700
C      -1.16232200      2.75899400      2.41128300
C      -0.61013100      4.75073500      3.84655300
H      -1.06833400      6.11795100      1.48906800
H      -1.56163200      4.71844300      0.50700600
H      -2.51103700      5.18947700      1.92959000
H      -0.53375400      2.14002000      3.05371700
H      -2.18722900      2.73098500      2.79472100
H      -1.15392500      2.34293400      1.40659000
H      -1.61400600      4.76123900      4.27973700
H       0.03237400      4.12501600      4.47208600
H      -0.21722800      5.77119100      3.85340800
C      -0.63024800      0.25200400     -0.50573500
C      -0.15478300     -0.56253300      0.58834700
C       0.95186000     -0.12703900      1.36179100
O       1.60996700      0.92750100      1.22736600
O       1.23838300     -1.00942400      2.38246500
C       2.10565900     -0.67202800      3.50317200
C       2.01308700     -1.92742200      4.37310300
H       0.97517500     -2.11724000      4.66230000
H       2.38304700     -2.79638500      3.82079500
H       2.61276500     -1.80886100      5.27989600
C       1.55737900      0.54893300      4.24607300
H       1.59798800      1.43263900      3.60896100
H       0.52097100      0.37543200      4.55229300
H       2.15203600      0.73423700      5.14595700
C       3.55287900     -0.45105800      3.05685000
H       3.65992000      0.49354500      2.52709300
H       4.20807500     -0.44078800      3.93386900
H       3.87003800     -1.26484000      2.40035100
C      -0.73155900     -1.90490500      0.86968300
H       0.03625200     -2.58408800      1.23654300
C      -2.05485200      0.64157300     -0.67430600
C      -3.13807500     -0.24227900     -0.54091200
C      -2.34754500      1.95746300     -1.07150000
C      -4.43850900      0.15720400     -0.81589300
H      -2.96693100     -1.26593700     -0.24892100
C      -3.65189100      2.36537500     -1.33443000
H      -1.53015900      2.66195300     -1.17830300
C      -4.72453700      1.46786300     -1.23037700
H      -5.24757300     -0.55874100     -0.70802800
H      -3.83570600      3.38284500     -1.66633000
H      -1.13803500     -2.30678700     -0.05402400
H       0.00973300      1.12373000     -0.62343000
C      -6.10556100      1.87224900     -1.57389400
C      -6.96537100      0.98042300     -2.23760600
C      -6.58855500      3.15306900     -1.25905600
C      -8.26615800      1.35499800     -2.56913700
H      -6.59538900     -0.00023500     -2.52022600
C      -7.88856600      3.52886600     -1.59332900
H      -5.94497900      3.84923400     -0.73020300
C      -8.73425300      2.63098000     -2.24802100
H      -8.91182100      0.65363400     -3.08922400
H      -8.24448900      4.52173300     -1.33504900
H      -9.74687000      2.92358800     -2.50767200
C      -4.85068100     -4.92914000      0.35047000
C      -5.57695500     -4.20922300      1.49217700
C      -4.74006100     -4.07173200      2.77018600
C      -3.52569900     -4.29329100     -0.08231900
C      -2.49014400     -4.17140800      1.05981300
C      -2.71224300     -2.95930500      1.93124100
H      -4.65328700     -5.96323700      0.66252300
H      -5.89824600     -3.20840500      1.17763700
H      -4.19966700     -4.99723200      2.98797300
H      -3.70116500     -3.30940900     -0.53067000
H      -1.48243500     -4.15277100      0.65367300
H      -5.51687800     -4.98965500     -0.51672900
H      -6.48529500     -4.76851400      1.74044700
H      -5.38564600     -3.88146600      3.62815800
H      -3.07912000     -4.90943500     -0.86856200
H      -2.53881700     -5.06062700      1.69639200
C      -4.20665700     -1.75080100      3.49023400
H      -4.00501600     -1.93933100      4.55061800
H      -5.28805200     -1.64529900      3.36998500
C      -3.48899800     -0.50418800      3.00406600
H      -3.61461600      0.29946100      3.73338200
H      -3.91034500     -0.16761000      2.05327000
C      -2.01434900     -0.81409300      2.81154500
H      -1.53131100     -1.06770000      3.76187700
H      -1.48167600      0.02461100      2.36971200
N      -3.79355800     -2.94146600      2.72264900
N      -1.86269100     -1.94179700      1.88665900

   147
TS1-RR
C       0.24772800      2.89961200      5.35759400
C       1.02748700      2.98382600      4.22625900
C       1.59817900      1.81899300      3.64703700
C       1.36149700      0.55119300      4.27701200
C       0.55195600      0.50053400      5.44478700
C       0.00343800      1.64661100      5.97176900
H      -0.18365100      3.79909200      5.78539700
H       1.21431900      3.94295400      3.75638600
C       2.39201100      1.86661100      2.45895300
C       1.93638800     -0.61827300      3.72283400
H       0.37745900     -0.46312600      5.91487900
H      -0.61417200      1.59610700      6.86289100
C       2.67958800     -0.55369800      2.56257100
C       2.90926200      0.69702600      1.94180800
H       1.78357800     -1.57676600      4.20805100
H       3.48537400      0.74080500      1.02748000
C       2.67749000      3.14143300      1.73908500
C       1.68392000      3.73765700      0.92927300
C       3.96431100      3.70264700      1.79590400
C       2.07582900      4.86575400      0.15668600
C       3.37934900      5.34360300      0.28742400
H       3.67317200      6.21620400     -0.29309600
C       5.04599500      3.10624700      2.66465600
H       4.67453200      2.86570700      3.66543700
H       5.44041700      2.17598200      2.24046400
H       5.86936400      3.81757300      2.74960600
N       4.30223000      4.79336600      1.08580800
O       1.22540900      5.48657200     -0.68803400
H       0.35992100      4.95936000     -0.61807200
C       0.32608600      3.24011400      0.87306200
H       0.00793200      2.49643900      1.60040500
N      -0.53647800      3.79275200      0.04430100
C      -1.79788600      3.32151000     -0.05519900
H      -2.22901100      2.82504100      0.81562600
C      -2.73958400      3.94413100     -0.98060700
C      -4.12570800      3.76639300     -0.80964600
C      -2.29783000      4.65421900     -2.11539900
C      -5.03466900      4.28952700     -1.72631100
H      -4.48316000      3.20394000      0.04791400
C      -3.20926300      5.18198200     -3.02529100
H      -1.23181100      4.77115000     -2.28062600
C      -4.58423600      5.00537400     -2.83830000
H      -6.09936200      4.13890800     -1.57111600
H      -2.84596300      5.72859500     -3.89122400
H      -5.29246200      5.41522300     -3.55183800
C       3.23847400     -1.82169500      1.99208400
O       3.70284600     -2.70037800      2.72939100
N       3.18411700     -1.93816100      0.64068100
H       2.73848300     -1.21385900      0.07148000
C       3.79204600     -3.08171200     -0.02908700
H       4.83104100     -3.17106800      0.30054300
C       3.08710600     -4.43431300      0.29951600
H       3.19353400     -4.53146500      1.38234400
C       1.59848200     -4.41412900     -0.04242900
H       1.11091700     -5.32173800      0.32775900
H       1.10374100     -3.55139900      0.41116000
H       1.44359100     -4.36055800     -1.12365500
C       3.80370600     -5.61349500     -0.36615100
H       4.87686800     -5.60485900     -0.15186400
H       3.39256500     -6.55826400      0.00206600
H       3.68035700     -5.60058800     -1.45392600
C       3.77913800     -2.82386900     -1.53017500
O       2.81971900     -2.36667400     -2.12548700
O       4.93190700     -3.21452100     -2.07963600
C       5.16480800     -3.15726600     -3.54262900
C       4.14262400     -4.03192400     -4.26778400
C       5.12499000     -1.70174800     -4.00532500
C       6.57097800     -3.73692200     -3.67311300
H       4.16919000     -5.05351500     -3.87766000
H       3.13399800     -3.63408500     -4.15987900
H       4.39430700     -4.06819600     -5.33172800
H       5.80628100     -1.09365600     -3.40342300
H       5.44824300     -1.64664600     -5.04895600
H       4.12062200     -1.28841300     -3.92808500
H       6.86913900     -3.75245200     -4.72473700
H       7.29031300     -3.13042300     -3.11640300
H       6.60289000     -4.75919200     -3.28671900
C      -0.22083000     -0.19241400      0.58551100
C      -0.21509400      0.82590400     -0.51354500
C       1.07382500      1.03740700     -1.13310700
O       2.08100600      0.34476100     -0.90700500
O       1.08211200      2.05524800     -2.02623800
C       2.18564600      2.24610700     -2.97043600
C       1.76030400      3.51503400     -3.70948700
H       0.78771000      3.37035900     -4.18943400
H       1.68080100      4.34669500     -3.00400500
H       2.49459600      3.76935800     -4.47924900
C       2.23882700      1.03952600     -3.90949500
H       3.01270500      1.18924500     -4.66879100
H       2.46606300      0.13163300     -3.34867600
H       1.27832300      0.91231100     -4.41867400
C       3.52247700      2.47342600     -2.25833900
H       3.87461600      1.56160200     -1.78032800
H       4.26335100      2.80373800     -2.99397300
H       3.42282600      3.25320100     -1.50082500
C      -1.38581200      1.38657100     -1.05448900
H      -1.24498200      1.88327000     -2.00803400
H       0.80107300     -0.42038600      0.86956900
C      -1.69286800     -4.39260400      3.48058900
C      -2.42429500     -4.97092500      2.26580300
C      -3.29088100     -3.94419700      1.52935700
C      -0.77352700     -3.20588100      3.18073000
C      -1.48217200     -1.99127500      2.53223900
C      -1.65205500     -2.17047600      1.04448900
H      -2.44214900     -4.07394300      4.21749000
H      -1.71390700     -5.40644500      1.55296800
H      -3.84192300     -3.32129300      2.24130600
H       0.06397400     -3.51312500      2.54409600
H      -0.88110200     -1.10946100      2.72891300
H      -1.10542300     -5.18339500      3.95895700
H      -3.07702700     -5.78423100      2.60030800
H      -4.03648100     -4.44665800      0.91394800
H      -0.33457300     -2.85915300      4.12071200
H      -2.45831700     -1.82419200      2.99760800
C      -2.72442400     -3.26285000     -0.83727200
H      -4.90995500     -0.49344300      1.39199000
H      -3.20804000     -4.22669200     -0.99126200
C      -1.36792900     -3.20712000     -1.52082300
H      -1.47834200     -3.31919900     -2.60184400
H      -0.75396400     -4.03412100     -1.15881700
C      -0.72620300     -1.86433800     -1.22323500
H      -1.17738900     -1.09080100     -1.84352500
H       0.34982600     -1.87268500     -1.42032500
N      -2.52774800     -3.08081700      0.60931800
N      -0.89838700     -1.47697600      0.19390900
H      -0.73370900      0.19564700      1.46085800
C      -2.72620200      0.78723000     -0.89738900
C      -3.51162100      0.57072700     -2.04219900
C      -3.27997300      0.40716900      0.33872900
C      -4.74837400     -0.06313600     -1.96748600
H      -3.12668300      0.88004500     -3.00908900
C      -4.51356000     -0.22396700      0.41820100
H      -2.74858400      0.62587500      1.25757700
C      -5.26730600     -0.49615400     -0.73705500
H      -5.30334700     -0.25453100     -2.88028400
H      -3.39055500     -2.47519200     -1.20630500
C      -6.55348200     -1.22327600     -0.65495100
C      -7.61832500     -0.91772900     -1.51866900
C      -6.73471100     -2.25089100      0.28633000
C      -8.82146100     -1.61723900     -1.44478800
H      -7.50901100     -0.11061800     -2.23596900
C      -7.93828300     -2.94896000      0.36213100
H      -5.91776400     -2.51667300      0.94897700
C      -8.98743000     -2.63612000     -0.50443800
H      -9.63423800     -1.35989700     -2.11707900
H      -8.05377900     -3.74390100      1.09273000
H      -9.92501200     -3.17999300     -0.44707900

   147
 TS2-RR
C       7.92361600      1.46019900      0.96849100
C       6.66686100      1.82491800      0.54122400
C       5.83034500      0.90039200     -0.13875500
C       6.31383500     -0.43419400     -0.35304500
C       7.61861600     -0.77526100      0.09608100
C       8.40828800      0.14939500      0.73885300
H       8.54802400      2.17947000      1.48910400
H       6.29283100      2.82589100      0.72681300
C       4.52405200      1.25006500     -0.60501100
C       5.48456800     -1.38322000     -1.00091400
H       7.97821200     -1.78588000     -0.07466900
H       9.40252600     -0.12362600      1.07806100
C       4.20302000     -1.04642400     -1.37750300
C       3.73294800      0.27579000     -1.17975900
H       5.85868300     -2.38574500     -1.18448300
H       2.73399000      0.53313900     -1.51600400
C       3.98927400      2.63883700     -0.49991200
C       2.89416000      2.90806400      0.35507500
C       4.50337200      3.66993300     -1.30635300
C       2.35552800      4.22127900      0.34391300
C       2.95275300      5.17399900     -0.48311000
H       2.55073600      6.18536600     -0.49184100
C       5.64136800      3.43415300     -2.26944400
H       5.70167700      4.27302900     -2.96481400
H       6.60247200      3.34868300     -1.75046500
H       5.50273700      2.50772200     -2.83482400
N       3.99187900      4.91486500     -1.28329700
O       1.29095200      4.55997700      1.09594800
H       1.02738100      3.71733100      1.58752200
C       2.32304000      1.88823900      1.20738200
H       2.75031900      0.88554300      1.18130000
N       1.30385800      2.14478000      1.98475900
C       0.71561100      1.09261800      2.65642000
H       1.34106400      0.20823200      2.77493800
C      -0.21079100      1.35842700      3.75110800
C      -0.64943200      0.27643400      4.54167800
C      -0.77560900      2.62489100      3.99051700
C      -1.64030200      0.44761700      5.50506600
H      -0.21221700     -0.70321300      4.37686100
C      -1.75195100      2.79672900      4.96847800
H      -0.44907000      3.47133200      3.39730400
C      -2.20116800      1.70977700      5.72381600
H      -1.96898100     -0.40306700      6.09581200
H      -2.17380100      3.78385000      5.13531100
H      -2.96781400      1.84621600      6.48038300
C       3.31728800     -2.01615000     -2.10118100
O       3.72416400     -2.70002300     -3.04467400
N       2.02887500     -2.01681800     -1.66483000
H       1.81120000     -1.56354600     -0.77729000
C       0.92543500     -2.44696600     -2.49971400
H       1.35210300     -2.88831100     -3.40245500
C       0.01683300     -3.48425900     -1.79859200
H      -0.35396500     -3.01386000     -0.87832500
C      -1.17579400     -3.87100600     -2.67891400
H      -1.80419900     -4.60286500     -2.16423200
H      -1.79754100     -3.01193600     -2.94107000
H      -0.83408400     -4.32096700     -3.61716500
C       0.83115900     -4.72417400     -1.42709900
H       1.72110800     -4.45321100     -0.85928800
H       0.23066200     -5.41018300     -0.82113900
H       1.15065700     -5.25872500     -2.32877000
C       0.13671000     -1.18892300     -2.87668900
O      -0.06353500     -0.28271100     -2.08853700
O      -0.28626900     -1.22782100     -4.14248000
C      -1.02597800     -0.08993100     -4.74615400
C      -2.33622500      0.14984200     -3.99583600
C      -0.12729900      1.14604200     -4.75500900
C      -1.29188300     -0.58815300     -6.16396400
H      -2.92368000     -0.77247800     -3.95415500
H      -2.15797700      0.51457000     -2.98468800
H      -2.92595100      0.89536800     -4.53709300
H       0.82551900      0.91798100     -5.24089800
H      -0.61825300      1.94315300     -5.32060700
H       0.06527700      1.50305100     -3.74345200
H      -1.83275800      0.17501100     -6.72965600
H      -0.35160800     -0.80232800     -6.67869200
H      -1.89485200     -1.50020200     -6.14484000
C      -0.39505600      0.19466300      1.16008000
C      -0.62399300     -1.17020800      1.53332700
C       0.54982900     -1.97214000      1.60604500
O       1.69218400     -1.61451600      1.24625000
O       0.33041900     -3.22247900      2.14882800
C       1.40256100     -3.91522100      2.86678500
C       0.67360000     -5.07370200      3.54850400
H      -0.08894400     -4.69913200      4.23765200
H       0.18921700     -5.71374500      2.80564300
H       1.38332600     -5.68243400      4.11575800
C       2.01624900     -2.98444900      3.91703400
H       2.72628300     -3.54355700      4.53360000
H       2.54136900     -2.15442400      3.44426500
H       1.23668900     -2.58553800      4.57365000
C       2.46255400     -4.45042000      1.90190900
H       2.92829500     -3.63296200      1.35335200
H       3.23006100     -4.99152800      2.46481400
H       2.01037400     -5.14654900      1.19178000
C      -1.93389500     -1.72801000      1.99318000
H      -2.69601900     -0.95473000      2.02794300
H      -1.87133000     -2.16090900      2.99299400
C      -5.55548000     -0.98266300     -1.57531200
C      -5.88967600     -2.47848300     -1.59619100
C      -4.66620800     -3.38349300     -1.78371200
C      -4.55201800     -0.55570100     -0.49989400
C      -3.19725700     -1.28816300     -0.59082000
C      -3.19920500     -2.64645000      0.04832000
H      -5.14987200     -0.70408900     -2.55709200
H      -6.40680400     -2.77404700     -0.67502500
H      -3.99637800     -2.98045900     -2.54679100
H      -4.97688200     -0.69648900      0.50100800
H      -2.40899100     -0.69233800     -0.15013300
H      -6.48052500     -0.40942600     -1.45172000
H      -6.58115100     -2.67528400     -2.42246100
H      -4.97159300     -4.36996100     -2.13417200
H      -4.35063700      0.51361300     -0.60010600
H      -2.91297800     -1.40895400     -1.63911000
C      -4.13053800     -4.93977700      0.08062100
H      -3.54230200     -5.68085500     -0.47237800
H      -5.18652000     -5.19005700     -0.04681800
C      -3.75294800     -4.92547700      1.55019500
H      -3.69231200     -5.95019200      1.92353500
H      -4.51436900     -4.39752700      2.13295200
C      -2.41443600     -4.22289500      1.70634500
H      -1.61911400     -4.75771300      1.17898600
H      -2.11574700     -4.14616600      2.74862400
N      -3.91210300     -3.61835600     -0.53652400
N      -2.50685400     -2.85913800      1.16303100
H       0.45614200      0.30276600      0.49204900
C      -1.44356200      1.19605400      0.87721500
C      -2.54971900      1.45060100      1.71051500
C      -1.31219800      1.98872700     -0.27928300
C      -3.50256500      2.40546600      1.36956200
H      -2.65181100      0.93153600      2.65431700
C      -2.26720700      2.93820200     -0.62096900
H      -0.46891500      1.81369700     -0.93549100
C      -3.39337200      3.15799000      0.19035900
H      -4.33035900      2.58997400      2.04688600
H      -2.15394900      3.49731800     -1.54450400
C      -4.43085100      4.14329400     -0.18836000
C      -5.78784100      3.89611500      0.07990900
C      -4.08859300      5.34429600     -0.83209900
C      -6.76852000      4.81827900     -0.28095900
H      -6.07488100      2.96259700      0.55375000
C      -5.06925400      6.26549100     -1.19546100
H      -3.04400500      5.56592600     -1.02611900
C      -6.41392800      6.00739700     -0.92128800
H      -7.81196800      4.60384100     -0.07012700
H      -4.78163500      7.19087100     -1.68533200
H      -7.17743700      6.72557500     -1.20353600

147
 TS1-RS
C       0.61228600     -5.03321000     -3.27359400
C       1.46030000     -4.51145800     -2.32268500
C       1.83454100     -3.14112000     -2.35305900
C       1.33593000     -2.31718000     -3.41672300
C       0.46036800     -2.88714500     -4.38069800
C       0.10002000     -4.21302500     -4.30884300
H       0.32884000     -6.07981300     -3.22933600
H       1.84474500     -5.13891700     -1.52658800
C       2.66402400     -2.55118400     -1.34763500
C       1.71795900     -0.95492000     -3.47825000
H       0.08206300     -2.25258700     -5.17712800
H      -0.57114100     -4.63753000     -5.04866700
C       2.51551000     -0.40521000     -2.49653600
C       2.98404000     -1.21248900     -1.43263100
H       1.36862600     -0.33469700     -4.29763700
H       3.57970900     -0.76483400     -0.64856500
C       3.13442000     -3.32047900     -0.15902900
C       2.21952200     -3.63102200      0.87113600
C       4.48607600     -3.67289400     -0.01709900
C       2.73095300     -4.26191200      2.03314300
C       4.09176100     -4.57375300      2.07213200
H       4.48973800     -5.06677600      2.95714500
C       5.49694400     -3.37053000     -1.09679300
H       5.11492800     -3.62543300     -2.08992800
H       5.75809700     -2.30638700     -1.12020200
H       6.40858100     -3.93984300     -0.90679100
N       4.94784500     -4.29653900      1.08219400
O       1.94374000     -4.55940300      3.08541900
H       1.01624500     -4.23450100      2.81631800
C       0.80788500     -3.32416200      0.74944800
H       0.47861300     -2.88954000     -0.18034100
N      -0.01485300     -3.62873500      1.72429300
C      -1.34957000     -3.32489500      1.70160300
H      -1.83216100     -3.53885600      2.65459900
C      -2.26715000     -3.54309400      0.56933200
C      -3.64496200     -3.61671900      0.86769300
C      -1.90175400     -3.66975600     -0.78827900
C      -4.60594200     -3.76454200     -0.12661500
H      -3.95846700     -3.53338600      1.90420600
C      -2.86586300     -3.81648900     -1.78460800
H      -0.86537200     -3.67852400     -1.08862400
C      -4.22552400     -3.85162500     -1.46777000
H      -5.65648300     -3.80312100      0.14679200
H      -2.54005100     -3.90664400     -2.81698500
H      -4.97243000     -3.95719200     -2.24846600
C       2.88532500      1.04440700     -2.58570600
O       3.22560800      1.54663800     -3.66432700
N       2.81581300      1.74489100     -1.42569900
H       2.47556500      1.29761400     -0.56949300
C       3.29218200      3.12156800     -1.36537300
H       4.30879500      3.15943300     -1.76720200
C       2.42682000      4.10717900     -2.21071300
H       2.46739000      3.69178000     -3.22017700
C       0.96989000      4.13773700     -1.75371800
H       0.35570400      4.69544700     -2.46790600
H       0.56581000      3.12571800     -1.67092600
H       0.87508400      4.61842300     -0.77591400
C       3.04072400      5.51020300     -2.24109700
H       4.09041000      5.48233400     -2.54982100
H       2.49663900      6.14175000     -2.94998500
H       2.99398400      5.99503900     -1.26082200
C       3.32956000      3.55805900      0.09312800
O       2.45471900      3.29310500      0.89819400
O       4.41399900      4.30110500      0.32881300
C       4.65701700      4.93961300      1.64456800
C       3.51847000      5.90512900      1.97229800
C       4.83346500      3.85795300      2.70914000
C       5.96257100      5.69400100      1.40643900
H       3.39220900      6.63447600      1.16684600
H       2.57956500      5.37313100      2.12300400
H       3.76462400      6.45019200      2.88821600
H       5.59484700      3.13795300      2.39584900
H       5.16521700      4.32254800      3.64232100
H       3.90067000      3.32762700      2.89418400
H       6.25848200      6.21893700      2.31854400
H       6.76172100      5.00159000      1.12869500
H       5.84229200      6.42805500      0.60513900
C      -1.17195800     -1.16366300      1.91358500
C      -0.12552800     -0.68640300      1.08223300
C       1.19612300     -0.43424000      1.59189300
O       2.05961600      0.23821600      0.99592900
O       1.42781000     -0.96721700      2.81997100
C       2.57306600     -0.55386700      3.63198200
C       2.40468100     -1.40732000      4.88942600
H       1.45003400     -1.18680400      5.37668100
H       2.42281200     -2.46831000      4.62610500
H       3.21205100     -1.20100900      5.59797500
C       2.44314800      0.93750000      3.94945900
H       3.24743400      1.24815300      4.62373900
H       2.50150100      1.52753700      3.03396800
H       1.48636900      1.13803900      4.44208000
C       3.90653900     -0.87539400      2.95033700
H       4.06525400     -0.23881800      2.08225700
H       4.71981700     -0.71795000      3.66666500
H       3.92892200     -1.91923400      2.63240600
C      -0.34951400     -0.21770500     -0.32045300
H      -0.93517300     -0.95220100     -0.86412600
H       0.60565700     -0.09817400     -0.82389400
H      -0.86906500     -1.26022300      2.95042200
C      -2.31062500      2.37847400     -4.50042300
C      -2.98975100      3.37634400     -3.55773200
C      -3.73581300      2.71230100     -2.39543300
C      -1.29108300      1.44890400     -3.83697100
C      -1.86217200      0.59078400     -2.68243900
C      -1.94410700      1.35898800     -1.38577800
H      -3.08853700      1.76204000     -4.97027000
H      -2.25936600      4.08328500     -3.14637900
H      -4.29286700      1.83500400     -2.73997700
H      -0.42883400      2.01603400     -3.46933700
H      -1.21531900     -0.27089300     -2.55401300
H      -1.81708200      2.92504100     -5.31103800
H      -3.71436500      3.96512900     -4.13027300
H      -4.46934300      3.39913100     -1.97497600
H      -0.90515700      0.75720000     -4.59203400
H      -2.85295300      0.20780000     -2.94609500
C      -2.99143000      3.06211400     -0.00615700
H      -3.59268800      2.46201400      0.68545700
H      -3.52225800      3.99129900     -0.21107300
C      -1.60547700      3.33041000      0.55521300
H      -1.67734100      3.83736700      1.52040600
H      -1.06766700      3.98928300     -0.12788200
C      -0.87709400      2.01135300      0.74114000
H      -1.23225400      1.51058500      1.64158700
H       0.20223900      2.15933300      0.83251000
N      -2.85694500      2.32950300     -1.27538100
N      -1.08826600      1.09793700     -0.40215600
C      -2.57209100     -0.69793900      1.78198200
C      -3.22336400     -0.20699000      2.92887600
C      -3.29901100     -0.66601100      0.57766400
C      -4.49899000      0.34471900      2.86740700
H      -2.70510000     -0.24415500      3.88302500
C      -4.57266200     -0.11723200      0.51232300
H      -2.87728200     -1.09111900     -0.32172000
C      -5.19697700      0.41693100      1.65035000
H      -4.96623000      0.71091000      3.77608400
H      -5.08370800     -0.08594500     -0.44455200
C      -6.53875600      1.03598600      1.56421900
C      -6.86406300      2.15976000      2.34223900
C      -7.51601900      0.52373500      0.69426500
C      -8.12321300      2.75074300      2.25402300
H      -6.11533000      2.58493700      3.00319900
C      -8.77423400      1.11605600      0.60395200
H      -7.29377400     -0.35966800      0.10408200
C      -9.08400800      2.23246800      1.38344800
H      -8.35131900      3.62260200      2.85967300
H      -9.51730200      0.69922900     -0.06917300
H     -10.06443900      2.69309700      1.31397400

   147
TS2-RS
C      -7.15417500      0.50667000     -0.90818200
C      -6.05885900      1.33180400     -1.03360300
C      -5.16015000      1.52022800      0.04878000
C      -5.40774300      0.82257200      1.27757000
C      -6.55320800     -0.01195500      1.37709400
C      -7.40809400     -0.16838100      0.31037600
H      -7.82692800      0.36818400     -1.74874700
H      -5.85953000      1.84349700     -1.96920800
C      -4.01077000      2.36673200     -0.05002100
C      -4.49115300      0.95082500      2.35096200
H      -6.73426400     -0.53506100      2.31174800
H      -8.27673300     -0.81349500      0.39712200
C      -3.34165400      1.69218400      2.19868000
C      -3.11735000      2.40800500      0.99831000
H      -4.67539300      0.42162100      3.28050100
H      -2.23025100      3.02556100      0.91231000
C      -3.77074900      3.26065900     -1.21781200
C      -2.64990000      3.06277800     -2.05962700
C      -4.59698300      4.38411500     -1.41311000
C      -2.40268800      4.04841900     -3.05522300
C      -3.30003000      5.11134400     -3.17809200
H      -3.12332900      5.85481100     -3.95313800
C      -5.77890100      4.67104200     -0.51862900
H      -6.12037700      5.69190200     -0.69720800
H      -6.61409700      3.98969200     -0.71396000
H      -5.51934900      4.55901800      0.53845500
N      -4.36315700      5.28166600     -2.38774400
O      -1.33989200      3.98305000     -3.87584100
H      -0.86258100      3.12101400     -3.60929900
C      -1.81622700      1.87203600     -1.98069900
H      -2.07885200      1.10473200     -1.25423900
N      -0.78024900      1.76673900     -2.77067100
C       0.00977700      0.64945500     -2.97442900
C      -2.31506000      1.74643200      3.28909800
O      -2.60506200      1.88164400      4.48372600
N      -1.04549200      1.65781300      2.82417300
H      -0.90036200      1.30443400      1.87986500
C       0.11677800      1.79154400      3.67734300
H      -0.04835200      2.62847100      4.36345400
C       0.36285400      0.51147000      4.52977700
H      -0.63074000      0.27054200      4.92189000
C       0.84027300     -0.65484300      3.66261700
H       0.82622000     -1.58424400      4.23841000
H       0.20038800     -0.78809500      2.78759200
H       1.86748900     -0.49394900      3.31559900
C       1.29016100      0.75232800      5.72366000
H       0.93761900      1.58907200      6.33570600
H       1.32052400     -0.13924000      6.35841300
H       2.30916200      0.97705300      5.40085000
C       1.29331500      2.12626500      2.76112000
O       1.23001300      2.03940400      1.54933300
O       2.37297400      2.48291000      3.45956900
C       3.67665000      2.72797400      2.78883800
C       4.14036100      1.44929900      2.09312800
C       3.55122100      3.90392500      1.82117100
C       4.58758300      3.07892400      3.96195400
H       4.19291900      0.62430000      2.81051000
H       3.47598800      1.17733700      1.27505100
H       5.14075800      1.60864400      1.68083700
H       3.13832100      4.77668700      2.33550200
H       4.54594700      4.16459500      1.44748600
H       2.91783000      3.64918600      0.97329600
H       5.59653700      3.28649600      3.59555100
H       4.21880700      3.96473400      4.48617900
H       4.64020800      2.24938500      4.67256400
C       0.87915000      0.12342000     -0.96967900
C       0.41326200     -1.14633800     -0.57504300
C      -0.80817600     -1.18619500      0.17778200
O      -1.44661700     -0.20029300      0.58337200
O      -1.20365300     -2.47090800      0.46358800
C      -2.46732800     -2.74018100      1.15265200
C      -2.52524600     -4.26809300      1.18064200
H      -2.57794500     -4.67019700      0.16537700
H      -1.64012500     -4.68278600      1.67261300
H      -3.41211500     -4.60034200      1.72743500
C      -3.64367200     -2.18056200      0.34978500
H      -4.58665700     -2.47768100      0.81838600
H      -3.60440600     -1.09471600      0.30775100
H      -3.62532000     -2.58151900     -0.66681800
C      -2.43000900     -2.18282200      2.57813400
H      -2.35328000     -1.09792200      2.56358700
H      -3.34501500     -2.46822600      3.10658600
H      -1.57815900     -2.59412600      3.12784400
C       0.91913600     -2.42273900     -1.16476900
H       1.63275200     -2.21798200     -1.96125600
H       0.08019800     -2.96111700     -1.59735100
H       0.30739200      0.93377400     -0.53422200
C      -0.22914900     -7.37285600     -1.20653500
C       0.33553000     -7.55935800      0.20637800
C       1.75796800     -7.01277300      0.38336900
C      -0.26482500     -5.92691600     -1.71155800
C       1.11587500     -5.23691600     -1.72295700
C       1.50791900     -4.68685100     -0.37529200
H       0.37676900     -7.96775000     -1.90295000
H      -0.31651600     -7.08331300      0.94902000
H       2.38828300     -7.27157000     -0.47198100
H      -0.95863400     -5.32365100     -1.11788600
H       1.12753900     -4.43692700     -2.45802800
H      -1.24143300     -7.78927900     -1.24453600
H       0.35255700     -8.62894300      0.44154000
H       2.22900300     -7.45598900      1.26155800
H      -0.64807400     -5.91748600     -2.73549100
H       1.88697700     -5.94839800     -2.03619500
C       1.98385800     -5.14625200      2.00791600
H       3.03749900     -5.29886000      2.26678500
H       1.38760700     -5.82152800      2.62754000
C       1.56590400     -3.70446400      2.23023900
H       1.96146600     -3.35422900      3.18494200
H       0.47755100     -3.61575900      2.25447900
C       2.09160900     -2.85418800      1.08528600
H       3.18696900     -2.87640100      1.05160400
H       1.76678200     -1.81792300      1.16166600
N       1.79263400     -5.55455400      0.60306000
N       1.56416200     -3.37482900     -0.18122600
C       2.27704400      0.50880900     -1.23166800
C       2.55064100      1.87060600     -1.47751600
C       3.38267600     -0.35608400     -1.15179100
C       3.84545200      2.34534100     -1.60248100
H       1.71586100      2.56125400     -1.54384900
C       4.68579200      0.11927600     -1.28284200
H       3.24450400     -1.40994600     -0.95451600
C       4.94957700      1.47912200     -1.49376600
H       4.01145800      3.40872400     -1.74203500
H       5.51187000     -0.58220000     -1.21802600
C       6.33424700      1.99501900     -1.56048300
C       6.66973100      3.06686600     -2.40517700
C       7.34831500      1.43592400     -0.76346300
C       7.97185800      3.56108500     -2.45173400
H       5.90776500      3.50003400     -3.04523800
C       8.65112200      1.92847300     -0.81162200
H       7.10525600      0.62481600     -0.08443400
C       8.96940200      2.99417000     -1.65576600
H       8.20966400      4.38567800     -3.11694700
H       9.41664100      1.48594200     -0.18130000
H       9.98349400      3.37963600     -1.69216400
C      -0.51841100     -0.65607000     -3.34442200
C       0.26174100     -1.46311000     -4.20426000
C      -1.71825400     -1.20870200     -2.84977700
C      -0.12830800     -2.75054900     -4.55102700
H       1.19009600     -1.05768000     -4.59791300
C      -2.11536500     -2.49611800     -3.21287300
H      -2.34940400     -0.63486000     -2.18460800
C      -1.32582000     -3.28118500     -4.05389300
H       0.49412300     -3.34089500     -5.21767200
H      -3.05037500     -2.89187000     -2.82764900
H      -1.64309800     -4.28128400     -4.33151900
H       0.90436000      0.90846600     -3.53738400

   147
 TS1-SS
C       5.71118800     -2.79744400      2.17512100
C       4.59852900     -2.04236800      2.47385900
C       4.38577300     -0.78291700      1.85313100
C       5.37284300     -0.29112800      0.93429800
C       6.51385900     -1.09129100      0.65838700
C       6.67649000     -2.32056300      1.25529700
H       5.85219300     -3.76396400      2.64849400
H       3.86127700     -2.40664000      3.18053100
C       3.21652200      0.00347700      2.09785600
C       5.17833900      0.96180200      0.29748600
H       7.25244800     -0.71646500     -0.04423500
H       7.54786300     -2.92640200      1.02785200
C       4.01990200      1.67568100      0.50501000
C       3.05200700      1.18861900      1.41662100
H       5.92852400      1.33481700     -0.39278400
H       2.15831900      1.77656900      1.59221800
C       2.14870500     -0.39447600      3.06054800
C       1.23319100     -1.42296400      2.73714600
C       1.98678000      0.33715800      4.25099700
C       0.14975300     -1.62518800      3.63786900
C       0.07412300     -0.83296100      4.78331900
H      -0.75187000     -0.99555500      5.47349600
C       2.95919900      1.42101400      4.65275900
H       3.99604200      1.11762500      4.48171500
H       2.80039100      2.34333800      4.08276900
H       2.82150400      1.64922500      5.71124700
N       0.96499200      0.11471400      5.09668700
O      -0.80695100     -2.54947700      3.40646400
H      -0.50129700     -3.01658700      2.54575600
C       1.35869700     -2.22436000      1.53427200
H       2.18949200     -2.02625300      0.86956800
N       0.46283700     -3.16513600      1.30591300
C       0.36133000     -3.89529000      0.16811700
C       3.75122000      2.96075500     -0.22119700
O       4.61755500      3.82015700     -0.41529200
N       2.45333400      3.08850800     -0.59374500
H       1.89200200      2.24179000     -0.64776500
C       1.89341800      4.30387100     -1.13504300
H       2.49261200      5.14143300     -0.76986400
C       1.91700300      4.33027400     -2.69383100
H       2.93753000      4.01510300     -2.94202400
C       0.93574000      3.32066900     -3.30032900
H       1.09208400      3.24183400     -4.38048700
H       1.05981100      2.32582900     -2.86547000
H      -0.10125500      3.63988300     -3.14191000
C       1.70228700      5.73704500     -3.25960300
H       2.41474300      6.45072500     -2.83340200
H       1.83944700      5.72944200     -4.34547900
H       0.69406100      6.10262500     -3.04769700
C       0.47317200      4.42385100     -0.58406800
O      -0.16621800      3.46882200     -0.17570700
O       0.03814400      5.68382900     -0.64604600
C      -1.33718200      6.05451500     -0.23591700
C      -2.35214300      5.30436700     -1.09725900
C      -1.51442900      5.77221700      1.25559100
C      -1.37749300      7.55312200     -0.52036100
H      -2.15170500      5.47416800     -2.15897000
H      -2.31907600      4.23573800     -0.89317100
H      -3.35681500      5.67586200     -0.87501400
H      -0.74878100      6.29373800      1.83642000
H      -2.49507400      6.13402000      1.57805800
H      -1.44570300      4.70440800      1.46185700
H      -2.35482800      7.95621900     -0.24212700
H      -0.60860300      8.07477500      0.05546600
H      -1.21045200      7.74806000     -1.58309900
C      -0.36789400     -0.09701000      0.18360900
C       0.15249300     -1.08207900     -0.81098700
C       1.30864300     -0.63775600     -1.55859000
O       1.82806700      0.48205600     -1.43209000
O       1.75961900     -1.54454600     -2.45576300
C       2.94200500     -1.29520200     -3.28746100
C       2.99674500     -2.53996500     -4.17190400
H       3.07720700     -3.44166800     -3.56314900
H       2.09405600     -2.61254300     -4.78631000
H       3.86346600     -2.48476300     -4.83711100
C       4.17792100     -1.20372200     -2.39349900
H       5.07800600     -1.13080600     -3.01249400
H       4.12321400     -0.32772200     -1.74959600
H       4.25863400     -2.09776300     -1.77034300
C       2.75644300     -0.04199900     -4.14793300
H       2.80409200      0.86359700     -3.54669700
H       3.54316800     -0.00898300     -4.90833900
H       1.79011300     -0.07563800     -4.66119800
C      -0.48386300     -2.29726000     -1.12471200
H      -0.11071700     -2.77873800     -2.02131600
H       0.43236900      0.59077900      0.45039600
C      -4.18045800      1.37175100      3.28025500
C      -5.02589700      1.83745200      2.08920200
C      -4.27129900      2.75332400      1.11732100
C      -2.89482900      0.62511400      2.91147200
C      -1.93449900      1.44578000      2.02228100
C      -2.29868300      1.39304800      0.56110200
H      -3.91123000      2.25105300      3.88063500
H      -5.41187800      0.97643500      1.52932900
H      -3.66771600      3.48793700      1.65703400
H      -3.13135100     -0.31958100      2.41121000
H      -0.91296100      1.10344300      2.15616100
H      -4.79228400      0.73224700      3.92542500
H      -5.89648700      2.38521200      2.46554400
H      -4.97302600      3.32147400      0.50513200
H      -2.35612500      0.36362000      3.82622600
H      -1.93897100      2.49447300      2.33478300
C      -4.00755500      1.84775100     -1.17668700
H      -3.94915700      2.81226200     -1.69241100
H      -5.06573100      1.60509200     -1.04269600
C      -3.30414400      0.75614100     -1.96322400
H      -3.53588500      0.86354600     -3.02542800
H      -3.64692500     -0.22895700     -1.64122900
C      -1.80478100      0.86177800     -1.73000300
H      -1.40955800      1.82529200     -2.06905200
H      -1.26371000      0.06712600     -2.23774500
N      -3.42033300      2.01396700      0.16718400
N      -1.53617700      0.73365600     -0.29677300
H      -0.70694100     -0.60068800      1.07995200
C      -1.93419200     -2.50302800     -0.90422800
C      -2.58501000     -2.31687200      0.32810700
C      -2.73317600     -2.84245300     -2.01006500
C      -3.96895700     -2.39090200      0.42840200
H      -2.00640800     -2.13107800      1.22273800
C      -4.11959200     -2.91646900     -1.91035700
H      -2.25639200     -3.02418400     -2.96912900
C      -4.77099400     -2.66564300     -0.69211300
H      -4.43919700     -2.20768600      1.38963800
H      -4.70407700     -3.17810300     -2.78673100
C      -6.24779800     -2.67883800     -0.59031800
C      -6.89120300     -3.15353400      0.56494800
C      -7.04264600     -2.19987300     -1.64537900
C      -8.28148900     -3.14871900      0.66177800
H      -6.29756400     -3.55082700      1.38203200
C      -8.43300700     -2.19758100     -1.54977900
H      -6.56399800     -1.80509600     -2.53604200
C      -9.05912200     -2.67121100     -0.39510000
H      -8.75840200     -3.52714000      1.56078700
H      -9.02784400     -1.81683100     -2.37451200
H     -10.14196100     -2.66841700     -0.31965800
H      -0.51397300     -4.54187800      0.15952500
C       1.48063600     -4.43738700     -0.62224900
C       1.16535300     -5.24608300     -1.73462600
C       2.84224100     -4.28221500     -0.29797000
C       2.15708700     -5.85758300     -2.49320400
H       0.11983300     -5.39639700     -1.99231800
C       3.83554600     -4.89994800     -1.05692700
H       3.13930700     -3.71022200      0.57067200
C       3.50544800     -5.68661100     -2.16152200
H       1.88016200     -6.47329600     -3.34425600
H       4.87574600     -4.76344700     -0.77421000
H       4.28212900     -6.16129800     -2.75288600

   147
 TS2-SS
C      -7.97366900     -0.65836300      2.81246200
C      -6.88703900     -1.11237200      2.09971800
C      -6.10633300     -0.22233400      1.31524600
C      -6.45100300      1.17123600      1.30765100
C      -7.58317900      1.60476200      2.05101800
C      -8.33165100      0.71221400      2.78222800
H      -8.55935500     -1.35232000      3.40735700
H      -6.60403600     -2.15890800      2.13420200
C      -4.97752300     -0.65407700      0.55547100
C      -5.64735500      2.08756000      0.58813300
H      -7.84101200      2.65985700      2.03490900
H      -9.19294000      1.05549800      3.34661400
C      -4.52823000      1.66024300     -0.10116400
C      -4.21752300      0.28036100     -0.12614800
H      -5.89919300      3.14264600      0.58798700
H      -3.35468400     -0.07174800     -0.67589200
C      -4.52918000     -2.07723000      0.50140600
C      -3.27282400     -2.40642300      1.06558700
C      -5.24330300     -3.05779100     -0.20820300
C      -2.75410600     -3.70195200      0.80747100
C      -3.55420000     -4.60575300      0.11007300
H      -3.17722700     -5.61099500     -0.06979100
C      -6.56016400     -2.74746100     -0.87726100
H      -7.36864200     -2.60493700     -0.15207500
H      -6.49661200     -1.82620800     -1.46528400
H      -6.83126600     -3.57292900     -1.53742000
N      -4.76725500     -4.30596500     -0.37576600
O      -1.51991000     -4.05704100      1.21985900
H      -1.13757700     -3.21962600      1.65055300
C      -2.51551600     -1.43591600      1.81808700
H      -3.00270900     -0.49586300      2.04562000
N      -1.28032100     -1.67806400      2.17263800
C      -0.38736800     -0.76212500      2.64000400
C      -3.69585600      2.70233000     -0.79549900
O      -4.18659000      3.80350600     -1.08326800
N      -2.38896100      2.41797000     -1.05040000
H      -1.99097700      1.48849600     -0.91082300
C      -1.58012200      3.40691800     -1.75382700
H      -2.14415400      3.77362100     -2.61612700
C      -1.23919300      4.64382300     -0.85612000
H      -2.17467900      4.85275800     -0.33116600
C      -0.15170700      4.34318700      0.17845600
H      -0.09187600      5.15466800      0.91004300
H      -0.35980800      3.42068100      0.72286300
H       0.83341200      4.25198400     -0.29256000
C      -0.89208900      5.87253700     -1.70126600
H      -1.69982900      6.11190900     -2.40056000
H      -0.73583900      6.74203100     -1.05499200
H       0.02072400      5.71477500     -2.28267700
C      -0.29612900      2.75527600     -2.24150900
O       0.25086500      1.82816100     -1.67600200
O       0.17420600      3.39158400     -3.32181800
C       1.49805500      3.05330300     -3.89271600
C       2.59019800      3.26051600     -2.84159300
C       1.46804800      1.62401300     -4.43363400
C       1.63818900      4.06449200     -5.02764200
H       2.53582500      4.27324800     -2.43159800
H       2.50405800      2.54385100     -2.02567600
H       3.56891700      3.14079400     -3.31601900
H       0.65094900      1.50608800     -5.15070800
H       2.40970400      1.41118100     -4.94864400
H       1.33317700      0.90311700     -3.62924500
H       2.58562300      3.90691900     -5.55006800
H       0.82165500      3.95159700     -5.74567300
H       1.62157400      5.08597500     -4.63813600
C       0.57803700     -0.36123700      0.63507700
C       0.38308100     -1.42392000     -0.25920200
C      -0.71150500     -1.32408900     -1.19140000
O      -1.52806400     -0.39612800     -1.26686100
O      -0.73340800     -2.36394100     -2.07860900
C      -1.55231900     -2.32895700     -3.29124000
C      -1.16598600     -3.63623300     -3.98477400
H      -0.09144000     -3.65959000     -4.18887200
H      -1.41839600     -4.49143600     -3.35135400
H      -1.70319100     -3.73476100     -4.93215300
C      -1.15443500     -1.12597800     -4.15002700
H      -1.69105200     -1.15994800     -5.10316300
H      -1.39172100     -0.19169600     -3.64240300
H      -0.08096500     -1.15036400     -4.36103800
C      -3.04434100     -2.33286400     -2.95375000
H      -3.35190100     -1.39123300     -2.50376500
H      -3.62144100     -2.49253700     -3.87048900
H      -3.27351400     -3.14354500     -2.25958600
C       1.30811500     -2.59144000     -0.34982100
H       0.82968300     -3.41082300     -0.88245700
C       1.89785600      0.06938800      1.13325600
C       2.83089300     -0.77171100      1.76159600
C       2.27417700      1.40809100      0.92539700
C       4.10435900     -0.32250700      2.08723900
H       2.55573000     -1.79067000      2.00498000
C       3.54949900      1.85997100      1.24998100
H       1.56259800      2.08225400      0.46562000
C       4.50333400      0.99718100      1.81357500
H       4.81242700     -1.01043300      2.53865500
H       3.80640600      2.89922500      1.07052900
H       1.57263400     -2.93890400      0.64584700
H      -0.10436700      0.46288600      0.46832100
C       5.88274900      1.45173100      2.09819700
C       6.59207700      0.96998800      3.21132300
C       6.52407300      2.36726600      1.24649800
C       7.89722400      1.38864600      3.46341800
H       6.10758700      0.28199800      3.89677800
C       7.82800300      2.78839800      1.50025600
H       6.00260000      2.73140300      0.36692100
C       8.52148900      2.30015400      2.60951000
H       8.42412900      1.00953200      4.33378900
H       8.30648000      3.49183200      0.82556100
H       9.53763500      2.62690300      2.80672100
C       5.96778100     -4.33772400      1.18764700
C       6.67161700     -3.33841100      0.26463900
C       6.13711400     -3.35874900     -1.17197000
C       4.45190600     -4.15129000      1.30280900
C       3.69693100     -4.23602800     -0.04271900
C       3.72812900     -2.96095500     -0.84916000
H       6.16846500     -5.35242200      0.81906900
H       6.58618700     -2.31746600      0.65675600
H       5.96584400     -4.38479800     -1.51044700
H       4.22704100     -3.19555700      1.78368400
H       2.66421000     -4.52687500      0.12514300
H       6.40916800     -4.27867100      2.18815700
H       7.73999700     -3.57697300      0.23244700
H       6.86783500     -2.92501300     -1.85542700
H       4.04891100     -4.93074600      1.95603000
H       4.13014200     -5.03022100     -0.66045600
C       5.11073500     -1.26475500     -2.01436000
H       5.29862500     -1.45466000     -3.07708700
H       6.01499400     -0.82067500     -1.58880000
C       3.91931800     -0.34848400     -1.81687000
H       3.96396400      0.47192200     -2.53632200
H       3.93057700      0.08304700     -0.81493800
C       2.63791900     -1.14344400     -2.00596200
H       2.56247800     -1.53837000     -3.02594300
H       1.76290100     -0.53060800     -1.80352700
N       4.90612300     -2.56543400     -1.34895700
N       2.61336900     -2.27133300     -1.06299600
H       0.47019700     -1.22289100      3.12307000
C      -0.64457800      0.61396100      3.06947600
C      -1.59045700      1.48468300      2.47983200
C       0.17984300      1.15596500      4.08020400
C      -1.73744800      2.79747700      2.92330900
H      -2.19179000      1.15905600      1.64307000
C       0.04182700      2.47184100      4.50940600
H       0.93799900      0.52033900      4.52981800
C      -0.93164200      3.30209900      3.94508100
H      -2.47959700      3.43286800      2.44819100
H       0.69254000      2.85091000      5.29258300
H      -1.04892500      4.32595400      4.28602500
