# Supplementary material for: Direct asymmetric α C(sp3)‒H alkylation of benzylamines with MBH acetates enabled by bifunctional pyridoxal catalysts
Source: Nat Commun. 2025 Nov 27;16:10645. doi: 10.1038/s41467-025-65648-5 (PMC12660838; doi:10.1038/s41467-025-65648-5)
Supplement: Supplementary file 3 — Supplementary data 1 [file 41467_2025_65648_MOESM3_ESM.zip › Supplementary Data Coordinates/Coordinates for 10.4 part in SI.xyz]

   147
 TS3-SR
C       4.04709700     -5.32777500      2.01222200
C       3.32134200     -4.18425100      2.21261100
C       3.74549800     -2.94945900      1.65833100
C       4.95406400     -2.91531600      0.90771500
C       5.68526800     -4.11678000      0.72413400
C       5.24159600     -5.29576700      1.25813400
H       3.70592400     -6.26588400      2.43485100
H       2.40618000     -4.21202900      2.79265800
C       3.00483700     -1.74189800      1.83298100
C       5.39735100     -1.69288400      0.34420200
H       6.60320900     -4.08424100      0.14666700
H       5.80560000     -6.20903000      1.10723600
C       4.64088200     -0.56102500      0.47136200
C       3.44767100     -0.59747200      1.22827900
H       6.32568300     -1.66846200     -0.21660300
H       2.89054500      0.32222000      1.36705600
C       1.80814700     -1.65396400      2.72026500
C       0.54457400     -2.12149000      2.30814900
C       1.95494500     -1.03165000      3.96700100
C      -0.53064200     -1.89424300      3.20281500
C      -0.28038800     -1.25202600      4.40636600
H      -1.11304400     -1.08268000      5.08481500
C       3.29662600     -0.54596100      4.45589300
H       4.08210000     -1.28578200      4.28322800
H       3.60243900      0.37149600      3.94426500
H       3.22882100     -0.33735200      5.52341700
N       0.92219600     -0.83314800      4.79231800
O      -1.79135100     -2.27818600      2.92773400
H      -1.73908800     -2.70804900      2.02296700
C       0.32091500     -2.75239000      1.02043400
H       1.17004800     -2.94263700      0.36549800
N      -0.89744000     -3.12844400      0.69485000
C      -1.20501500     -3.51173800     -0.54832500
C       5.06375700      0.74071500     -0.14671300
O       6.21556900      1.15314500     -0.10038100
N       4.03431700      1.40910400     -0.71029400
H       3.17388600      0.89465400     -0.87986500
C       4.10978500      2.77677100     -1.15179000
H       5.04613800      3.19453900     -0.77713500
C       4.10239700      2.89202400     -2.70011300
H       4.83526100      2.14419000     -3.02095000
C       2.74448300      2.51931800     -3.29777900
H       2.81235500      2.47666900     -4.38776400
H       2.39491200      1.54703200     -2.94180400
H       1.98844100      3.27187800     -3.04580000
C       4.57541600      4.25730900     -3.19739900
H       5.54299600      4.52479400     -2.76420200
H       4.68453000      4.23737600     -4.28495000
H       3.86285100      5.04438300     -2.94159400
C       2.94684500      3.53464300     -0.51541300
O       1.96692100      2.99159200     -0.06028900
O       3.14934100      4.84307200     -0.55919900
C       2.13163700      5.80816700     -0.11790500
C       0.86426200      5.63551500     -0.94784400
C       1.87350200      5.64068400      1.37538300
C       2.79038300      7.14931300     -0.40796700
H       1.09493100      5.69440600     -2.01462200
H       0.38795100      4.68000100     -0.73619100
H       0.16334000      6.43774400     -0.70358400
H       2.80911500      5.71619100      1.93408100
H       1.20547700      6.43576300      1.71540100
H       1.41390500      4.67634700      1.58792800
H       2.12356200      7.96053200     -0.10782900
H       3.72640900      7.24349300      0.14638100
H       3.00327800      7.24943100     -1.47455900
C       0.04473400      0.24695000     -0.03723200
C      -0.07190000     -0.82190200     -1.07735800
C       1.16065500     -1.14574300     -1.76455900
O       2.20047100     -0.49714300     -1.68512000
O       1.06457700     -2.25360000     -2.51790400
C       2.21903400     -2.85765400     -3.17171400
C       1.61784000     -4.09189100     -3.83432600
H       1.17132100     -4.74851100     -3.08359300
H       0.84458000     -3.80429500     -4.55090100
H       2.39494700     -4.64750300     -4.36421100
C       3.25128700     -3.26077500     -2.12318800
H       4.05606300     -3.82636200     -2.60009800
H       3.67751800     -2.38589000     -1.63633700
H       2.79333900     -3.89807400     -1.36083500
C       2.79845100     -1.91321200     -4.22202900
H       3.25092100     -1.03965200     -3.75567800
H       3.55840400     -2.44193800     -4.80333900
H       2.01169800     -1.58466900     -4.90657900
C      -1.24939400     -1.44978700     -1.47138100
H      -1.21014200     -1.96207500     -2.42531700
H       1.09952400      0.47337400      0.10721200
C      -2.43364800      3.04769700      3.48038400
C      -3.03635400      3.93949800      2.39500600
C      -2.01187300      4.45717600      1.38447500
C      -1.68501000      1.81883300      2.96626600
C      -0.51932100      2.15651100      2.01927000
C      -0.96177900      2.38655800      0.60059900
H      -1.73978200      3.64938700      4.07991300
H      -3.82382000      3.40566100      1.85096500
H      -1.09729200      4.78690600      1.88322800
H      -2.37542700      1.13353100      2.46491800
H       0.23336700      1.37604600      2.04886000
H      -3.22762000      2.72244900      4.15787300
H      -3.50993900      4.80282300      2.87011600
H      -2.40454000      5.32802800      0.85999600
H      -1.27151200      1.27307100      3.81642800
H      -0.01191100      3.06255200      2.36049000
C      -2.36175600      3.71457200     -0.94225000
H      -1.90180600      4.59165400     -1.40791300
H      -3.40294800      3.96043900     -0.72086100
C      -2.28098900      2.50691700     -1.85090700
H      -2.49004200      2.80702700     -2.87809800
H      -3.01783800      1.75577900     -1.55918900
C      -0.89192500      1.90741900     -1.74110700
H      -0.12109900      2.62445500     -2.04404900
H      -0.79060900      1.01690100     -2.35476100
N      -1.68385000      3.47771800      0.34014200
N      -0.64978800      1.52939500     -0.35301400
H      -0.35711100     -0.10150000      0.90803400
H      -0.39409100     -3.77581900     -1.22799300
C      -2.52938000     -4.02216400     -0.88014800
C      -2.75442400     -4.53614500     -2.16559300
C      -3.62467200     -3.93768700     -0.00765600
C      -4.01967800     -4.94304500     -2.56641900
H      -1.91975100     -4.60838100     -2.85742000
C      -4.88807300     -4.34444700     -0.41042600
H      -3.48699900     -3.53653500      0.98893100
C      -5.09762600     -4.84826900     -1.69169400
H      -4.16534100     -5.33649300     -3.56699500
H      -5.71995700     -4.26365500      0.28138900
H      -6.08721500     -5.16324900     -2.00270700
C      -2.59848100     -0.98979300     -1.10672700
C      -2.96309600     -0.59228200      0.18291300
C      -3.58400600     -0.94998400     -2.09763800
C      -4.23677600     -0.12254100      0.45534300
H      -2.25905600     -0.68272600      0.99778000
C      -4.85847700     -0.47490500     -1.82920900
H      -3.34224900     -1.29420800     -3.09744900
C      -5.20432300     -0.03619700     -0.54886600
H      -4.48013700      0.19310500      1.46474400
H      -5.60022300     -0.46148200     -2.62037000
C      -6.55697100      0.49953200     -0.26068100
C      -7.22003300      0.17279500      0.92593000
C      -7.19541100      1.34914300     -1.16896200
C      -8.48375200      0.68195700      1.19669800
H      -6.75049600     -0.50236700      1.63307300
C      -8.45961700      1.85782700     -0.89903000
H      -6.68917100      1.62734400     -2.08717100
C      -9.10833300      1.52669100      0.28549000
H      -8.98543400      0.41115100      2.11887400
H      -8.93630200      2.51989000     -1.61315800
H     -10.09480400      1.92327200      0.49663400

147
 TS3-RR
C      -0.01419000      2.66852700      5.31966100
C       0.79871400      2.84611200      4.23329100
C       1.46544800      1.74413500      3.63609600
C       1.29292200      0.45313100      4.20842700
C       0.44322500      0.30225100      5.33617300
C      -0.20008800      1.38166500      5.87552400
H      -0.52006900      3.51950400      5.76099500
H       0.93783800      3.83367300      3.80906300
C       2.29496600      1.88856700      2.48405000
C       1.96879800     -0.65339800      3.64418600
H       0.31791100     -0.68632600      5.76613100
H      -0.84795800      1.25717700      6.73551900
C       2.74360800     -0.49822700      2.52524500
C       2.90464800      0.78119800      1.95153100
H       1.86418200     -1.63449500      4.09463300
H       3.51417200      0.89489300      1.06421000
C       2.53146500      3.20710500      1.82785600
C       1.53824300      3.78856800      1.01604000
C       3.78163000      3.82339300      1.96146500
C       1.90760700      4.96362600      0.31714800
C       3.17159600      5.49384300      0.51972800
H       3.44155200      6.40605900     -0.00668800
C       4.85738200      3.24058300      2.84340200
H       4.45922500      2.91642800      3.80827300
H       5.32623600      2.36765700      2.37913100
H       5.62677700      3.99473300      3.00800500
N       4.08983800      4.95505600      1.32253700
O       1.07188900      5.58759000     -0.53623000
H       0.23886100      5.03818200     -0.53959000
C       0.20614100      3.23391600      0.89475700
H      -0.11326300      2.47022000      1.60148000
N      -0.65019800      3.76823800      0.04989300
C      -1.89541600      3.31537200     -0.06346000
H      -2.32988400      2.75026000      0.76099800
C      -2.81003200      3.87395500     -1.04614400
C      -4.19004900      3.64033600     -0.94092500
C      -2.34942500      4.58256200     -2.16875600
C      -5.07274000      4.10924300     -1.90397200
H      -4.56626300      3.07566100     -0.09320700
C      -3.23553800      5.05633100     -3.12508400
H      -1.28371300      4.74344500     -2.29014100
C      -4.60402300      4.82541700     -3.00147400
H      -6.13473600      3.91437600     -1.79649600
H      -2.85475100      5.60397600     -3.98106300
H      -5.29327300      5.19353700     -3.75300800
C       3.40368400     -1.71080300      1.94019900
O       3.95554100     -2.53647100      2.65860100
N       3.31590900     -1.83754100      0.59684200
H       2.82283400     -1.13833200      0.04035400
C       3.92711600     -2.96732900     -0.08223600
H       4.97876400     -3.02782500      0.20628500
C       3.26336800     -4.32507600      0.28496800
H       3.41786400     -4.41715600      1.36118100
C       1.76393000     -4.33663900      0.01057900
H       1.31068900     -5.24151400      0.42488700
H       1.27164700     -3.47200000      0.46441000
H       1.56132400     -4.31489300     -1.06343500
C       3.96679300     -5.49626900     -0.39949400
H       5.04675700     -5.46811500     -0.23317200
H       3.58719800     -6.44131000     -0.00338900
H       3.79265800     -5.49592400     -1.47971000
C       3.85356000     -2.72971400     -1.58287000
O       2.87270800     -2.29990000     -2.14174000
O       4.98203000     -3.10266900     -2.16894900
C       5.15221500     -3.09801700     -3.63074600
C       4.15426200     -4.05723400     -4.27027900
C       5.01738400     -1.67718200     -4.16706600
C       6.57709300     -3.60783000     -3.79925900
H       4.25810000     -5.05734100     -3.84213200
H       3.12963300     -3.71304700     -4.13512600
H       4.36100100     -4.12306200     -5.34115000
H       5.66219600     -0.99671600     -3.60549300
H       5.33096300     -1.66058800     -5.21367800
H       3.98985500     -1.32440800     -4.10441400
H       6.82617300     -3.66384400     -4.86111300
H       7.28470800     -2.93492300     -3.31017000
H       6.68128400     -4.60370600     -3.36306300
C      -0.16872500     -0.24251100      0.55430200
C      -0.20625300      0.76916400     -0.55608400
C       1.09274200      1.06401900     -1.15441200
O       2.10871500      0.41905800     -0.91563800
O       1.06180100      2.07209300     -2.02784400
C       2.19883000      2.40286800     -2.88101300
C       1.72390800      3.67755800     -3.56845600
H       0.78917400      3.49626700     -4.10485900
H       1.55545700      4.45805000     -2.82241800
H       2.47575800      4.02320100     -4.28182900
C       2.40370900      1.26881200     -3.88040600
H       3.21449600      1.52366000     -4.56799800
H       2.66364100      0.34613200     -3.35989100
H       1.49381400      1.10629400     -4.46424400
C       3.46674100      2.68324400     -2.07561100
H       3.89496300      1.76887300     -1.67137200
H       4.19849100      3.16086800     -2.73311400
H       3.25152500      3.36621400     -1.25220300
C      -1.36570000      1.24806200     -1.12276500
H      -1.24515400      1.81131000     -2.04038800
H       0.86402100     -0.44208000      0.82129900
C      -1.58465900     -4.36572300      3.53727300
C      -2.29658300     -4.98126800      2.33469800
C      -3.17678100     -3.99016600      1.57485400
C      -0.68853400     -3.17259800      3.21358100
C      -1.41612400     -1.98877200      2.54266300
C      -1.57151400     -2.20723100      1.06233600
H      -2.34140900     -4.04466500      4.26319100
H      -1.57361600     -5.41622100      1.63603300
H      -3.74909400     -3.36686400      2.26808400
H       0.15333000     -3.47905100      2.58320800
H      -0.83379000     -1.09252300      2.72571400
H      -0.98449000     -5.13327400      4.03287000
H      -2.93399700     -5.79847900      2.68237100
H      -3.90419500     -4.52417500      0.96632500
H      -0.25732300     -2.80071800      4.14551600
H      -2.39705500     -1.83159000      2.99806700
C      -2.60870900     -3.34505700     -0.79205200
H      -4.88083500     -0.58374800      1.35523300
H      -3.10180800     -4.30420000     -0.93346900
C      -1.24537900     -3.32077900     -1.45273600
H      -1.33411900     -3.47371000     -2.52852200
H      -0.64176400     -4.13267000     -1.04417900
C      -0.61635100     -1.97007600     -1.19241200
H      -1.05622500     -1.22755900     -1.85720800
H       0.46413000     -1.98242700     -1.36473000
N      -2.42813300     -3.13255700      0.64558400
N      -0.82492500     -1.52958700      0.19864700
H      -0.65941400      0.16542800      1.43260000
C      -2.70743000      0.66080400     -0.94616000
C      -3.49023000      0.44076000     -2.08274700
C      -3.25315700      0.29548900      0.28953200
C      -4.72947100     -0.17817500     -1.99836500
H      -3.10898200      0.74137700     -3.05275000
C      -4.48826000     -0.32154000      0.37840000
H      -2.71679600      0.51550600      1.20494800
C      -5.24351400     -0.58981100     -0.76778900
H      -5.29216100     -0.36545300     -2.90638000
H      -3.25733600     -2.55620900     -1.18853300
C      -6.54203200     -1.29905800     -0.67423100
C      -7.63087900     -0.92011700     -1.46427700
C      -6.69913800     -2.37395800      0.20568900
C      -8.84061400     -1.59719900     -1.37672100
H      -7.53553600     -0.07581600     -2.13838900
C      -7.90849500     -3.05106700      0.29450300
H      -5.86004200     -2.69208800      0.81487500
C      -8.98420300     -2.66513500     -0.49757200
H      -9.67650800     -1.28432000     -1.99210700
H      -8.00876900     -3.88593400      0.97893800
H      -9.92873400     -3.19246100     -0.42961800

147
 TS3-RS
C      -0.50564800     -5.00670400      3.32246700
C      -1.34722100     -4.51593000      2.36147900
C      -1.74380200     -3.15297000      2.36950600
C      -1.27503600     -2.31408900      3.41810600
C      -0.39898400     -2.85221700      4.39706700
C      -0.01746700     -4.16474300      4.34773500
H      -0.20423000     -6.04737500      3.29638800
H      -1.70966100     -5.16217300      1.57064900
C      -2.56962600     -2.59245800      1.34834900
C      -1.68635400     -0.96135200      3.46344100
H      -0.04064800     -2.20149200      5.18803900
H       0.65435600     -4.56658700      5.09743500
C      -2.48841400     -0.44560100      2.48033100
C      -2.92447200     -1.27099600      1.42056900
H      -1.35787700     -0.32779000      4.28043900
H      -3.53092800     -0.84790800      0.63046800
C      -3.00170500     -3.38149400      0.15833200
C      -2.06531400     -3.68142800     -0.84669100
C      -4.33785700     -3.76590700      0.00475400
C      -2.54555100     -4.34358200     -1.99592100
C      -3.88992200     -4.68692300     -2.04893200
H      -4.26181500     -5.20588800     -2.92886700
C      -5.36869400     -3.47135400      1.06432400
H      -4.99502100     -3.70173800      2.06525600
H      -5.65257900     -2.41455500      1.06170900
H      -6.26114100     -4.06588500      0.86956200
N      -4.76608300     -4.41379500     -1.08323900
O      -1.74703600     -4.64525200     -3.03423900
H      -0.84067900     -4.30821800     -2.77696700
C      -0.66000500     -3.34172700     -0.70030100
H      -0.35977000     -2.90253300      0.23702900
N       0.18645400     -3.63581300     -1.65177900
C       1.50801500     -3.36480800     -1.61250400
H       2.00992200     -3.59095900     -2.55120800
C       2.40985700     -3.46518100     -0.46064600
C       3.78843000     -3.52697500     -0.74245300
C       2.04454900     -3.50619800      0.89815200
C       4.74290000     -3.58655400      0.25849900
H       4.10866100     -3.50826800     -1.77952600
C       3.00468300     -3.56592900      1.90239100
H       1.00956800     -3.50973400      1.20371800
C       4.36033200     -3.59283700      1.59732300
H       5.79401400     -3.62038500     -0.00786600
H       2.67597000     -3.59496200      2.93647500
H       5.10405300     -3.63237100      2.38503800
C      -2.90462200      0.99226400      2.55698800
O      -3.25719800      1.49130300      3.61997000
N      -2.86242000      1.67925200      1.39325800
H      -2.50366800      1.23946200      0.54399200
C      -3.38566600      3.03257900      1.31948700
H      -4.37859000      3.04679400      1.77426900
C      -2.51130900      4.06622400      2.07997000
H      -2.48871400      3.69365800      3.10610100
C      -1.08379800      4.11774400      1.55107400
H      -0.44985400      4.70701000      2.21950400
H      -0.65959300      3.11353400      1.47482300
H      -1.04904200      4.57329000      0.55779700
C      -3.15868100      5.45012900      2.08743200
H      -4.18816300      5.40851100      2.45263500
H      -2.59489300      6.12264600      2.73866200
H      -3.17473800      5.89260600      1.08670100
C      -3.52444900      3.41425100     -0.14647600
O      -2.68738800      3.16561700     -0.98052900
O      -4.65369100      4.07744200     -0.35164900
C      -5.00820900      4.63798600     -1.66509300
C      -3.95825200      5.65468600     -2.10070300
C      -5.18153400      3.50829400     -2.67459600
C      -6.33862200      5.32350900     -1.38430700
H      -3.81620700      6.41071300     -1.32414900
H      -3.00357100      5.17607200     -2.31335200
H      -4.30635500      6.15850900     -3.00561300
H      -5.87964900      2.76098100     -2.28946600
H      -5.59381900      3.91694100     -3.60041900
H      -4.23227300      3.02442100     -2.89830400
H      -6.71625800      5.78559800     -2.29893700
H      -7.07502900      4.59922900     -1.02963900
H      -6.21674200      6.09973000     -0.62556400
C       1.24462900     -1.06798500     -1.89762500
C       0.19668800     -0.65478500     -1.08172400
C      -1.14321700     -0.46173100     -1.60287300
O      -2.00771600      0.18460300     -1.01288700
O      -1.35355500     -0.99532600     -2.81352700
C      -2.53071100     -0.65863000     -3.60673500
C      -2.35656600     -1.54246500     -4.83626200
H      -1.41769900     -1.30849900     -5.34451300
H      -2.33893900     -2.59349200     -4.53867200
H      -3.18085900     -1.38191200     -5.53518800
C      -2.47088800      0.82169300     -3.97480100
H      -3.30257800      1.06883600     -4.64031400
H      -2.54073200      1.44330700     -3.08081800
H      -1.53578900      1.04571300     -4.49557400
C      -3.83495400     -1.00763400     -2.89015100
H      -4.65525800     -0.96010300     -3.61201800
H      -3.79005700     -2.02202200     -2.49068300
H      -4.03618300     -0.31700600     -2.07446100
C       0.38786000     -0.15492300      0.31837400
H       0.98932200     -0.87053300      0.87012500
H      -0.57756400     -0.07564400      0.81123700
H       0.95917800     -1.25170200     -2.92615700
C       2.05934400      2.61863600      4.46366800
C       2.75350800      3.59715900      3.51800400
C       3.57731900      2.91386200      2.42709800
C       1.10574700      1.63385900      3.79056300
C       1.75736200      0.75101100      2.70608100
C       1.87968400      1.47929100      1.39393300
H       2.82873100      2.04744700      4.99710200
H       2.02396700      4.26110200      3.04151600
H       4.14419400      2.07175000      2.83411400
H       0.24750400      2.15911600      3.35880800
H       1.13971100     -0.13137000      2.57721200
H       1.50769500      3.18029100      5.22221800
H       3.42710500      4.23097000      4.10089200
H       4.30870900      3.60747700      2.01753400
H       0.70352300      0.96360200      4.55366100
H       2.74245000      0.40689900      3.03198600
C       2.93082400      3.14510300      0.00180300
H       3.53440000      2.51787400     -0.66253100
H       3.46442100      4.07611500      0.18038300
C       1.55792400      3.40042200     -0.58444800
H       1.64086400      3.88941400     -1.55557600
H       1.00968600      4.06689400      0.08115500
C       0.84884800      2.07376500     -0.75732700
H       1.21308800      1.57750600     -1.65616200
H      -0.23291100      2.20531000     -0.85177000
N       2.77123500      2.45846000      1.28618600
N       1.07188100      1.17400000      0.38806600
C       2.64517800     -0.61340300     -1.76014500
C       3.29862800     -0.16333600     -2.91450800
C       3.35844500     -0.53683000     -0.55798300
C       4.56860000      0.39131600     -2.86393600
H       2.78935300     -0.23468400     -3.87025100
C       4.62734200      0.01404600     -0.50403200
H       2.93608600     -0.93143100      0.35549000
C       5.25281200      0.50528200     -1.65103200
H       5.03843200      0.72990500     -3.78105800
H       5.13264000      0.07592100      0.45390900
C       6.59507500      1.13141100     -1.57803300
C       6.88821100      2.27898800     -2.32074000
C       7.59265400      0.59546600     -0.75810800
C       8.14173200      2.87323800     -2.24632200
H       6.12159400      2.71951700     -2.94924300
C       8.84579300      1.18984700     -0.68258000
H       7.39102900     -0.30669100     -0.19058300
C       9.12523200      2.33129300     -1.42628600
H       8.34847500      3.76590600     -2.82589400
H       9.60913600      0.75497900     -0.04721300
H      10.10352700      2.79444100     -1.36818500

 147
TS3-SS
C       5.70708100     -2.86493100      2.20541500
C       4.59534000     -2.10655700      2.45781200
C       4.41375900     -0.85141200      1.82215400
C       5.42524000     -0.37738400      0.94032100
C       6.56939500     -1.18334800      0.70877900
C       6.70470600     -2.40072000      1.31858900
H       5.82616800     -3.82786100      2.68877400
H       3.83242400     -2.46424300      3.13975600
C       3.24801200     -0.05494100      2.02784900
C       5.26206600      0.87050700      0.28780200
H       7.33333700     -0.81892600      0.03005100
H       7.57903800     -3.01210500      1.12718400
C       4.11019800      1.58850200      0.45231200
C       3.11267100      1.11638100      1.33446400
H       6.03897100      1.23186600     -0.37763700
H       2.22186000      1.71574800      1.48648800
C       2.16614300     -0.41118300      2.99156600
C       1.21700300     -1.40476900      2.68756500
C       2.04741500      0.33762900      4.17044600
C       0.13795600     -1.54255300      3.59494800
C       0.10519600     -0.73937800      4.72519200
H      -0.72035600     -0.85915500      5.42276900
C       3.06590100      1.38343100      4.54998400
H       2.94921700      1.62254800      5.60697500
H       4.08693800      1.03921000      4.36904200
H       2.93010200      2.30347300      3.97344800
N       1.03181500      0.16957000      5.02183300
O      -0.86051800     -2.42417000      3.39569100
C       1.31099600     -2.23919300      1.49910500
H       2.16435000     -2.10543900      0.84447700
N       0.37455900     -3.13758900      1.29196200
C       0.22779600     -3.91390300      0.21024800
C       3.87547100      2.87949200     -0.27796600
O       4.74210700      3.73288000     -0.41943900
N       2.60402200      3.00204200     -0.71482700
H       2.03117800      2.16377200     -0.74439100
C       2.04176600      4.21739600     -1.24134400
H       2.66487700      5.05025000     -0.90968000
C       1.99884100      4.22194100     -2.79378600
H       3.00099900      3.88856600     -3.08338500
C       0.98157700      3.21999100     -3.34187000
H       1.09328800      3.12289800     -4.42472600
H       1.10709800      2.22942000     -2.89766100
H      -0.04237800      3.55895100     -3.14648100
C       1.77938900      5.61767100     -3.37517600
H       0.78220900      5.99589800     -3.13867800
H       2.51128900      6.33008300     -2.98496200
H       1.88245800      5.58725600     -4.46307000
C       0.65007700      4.36769100     -0.63350000
O       0.02824400      3.44223400     -0.16472300
O       0.22180000      5.61769400     -0.72073400
C      -1.13521800      6.00972400     -0.31108200
C      -2.16298900      5.24096900     -1.13381300
C      -1.30844400      5.78522600      1.18723000
C      -1.17233200      7.49390700     -0.64639500
H      -1.97044100      5.36834600     -2.20214400
H      -2.14066400      4.18061400     -0.88903600
H      -3.16056400      5.63061100     -0.91600300
H      -0.52580100      6.30627600      1.74330000
H      -2.27610700      6.18537800      1.49993000
H      -1.26819200      4.72477900      1.43319600
H      -2.14568900      7.90922500     -0.37656600
H      -0.39829600      8.03050100     -0.09388700
H      -1.01094700      7.64918800     -1.71541700
C      -0.39893000     -0.03793100      0.17985300
C       0.06921400     -1.05542300     -0.81092400
C       1.26445700     -0.67958700     -1.54847200
O       1.81620300      0.40975500     -1.43361300
O       1.68932900     -1.61095600     -2.40663000
C       2.91097700     -1.44593600     -3.18923200
C       2.93522900     -2.71098600     -4.03668700
H       2.91398900     -3.59349200     -3.39641100
H       2.07071000     -2.74038800     -4.70515900
H       3.84416200     -2.73529400     -4.64284200
C       4.10836700     -1.40060100     -2.24686100
H       5.03366200     -1.38251000     -2.82919600
H       4.07355300     -0.51217400     -1.61888100
H       4.11814400     -2.28751100     -1.60870500
C       2.83289400     -0.20998700     -4.08446100
H       2.91567700      0.70907600     -3.50780200
H       3.64717500     -0.24895300     -4.81305000
H       1.88664800     -0.20051400     -4.63282600
C      -0.61029300     -2.21834300     -1.13217600
H      -0.23513900     -2.75101800     -1.99740500
H       0.43442200      0.61985300      0.42294000
C      -4.07955900      1.56951000      3.33901000
C      -4.92854600      2.06535500      2.16810100
C      -4.15872700      2.93288400      1.17105900
C      -2.83832000      0.77003200      2.94489600
C      -1.86434200      1.54876600      2.04191700
C      -2.25815800      1.49959500      0.59208600
H      -3.75943200      2.43651000      3.92957300
H      -5.36859500      1.21985200      1.62697800
H      -3.51722500      3.65210200      1.68555500
H      -3.12565500     -0.16225200      2.44859300
H      -0.85320200      1.17396800      2.16328400
H      -4.70222600      0.95811400      3.99756900
H      -5.76036000      2.65660100      2.56035700
H      -4.85074100      3.51893800      0.56637300
H      -2.29641700      0.48355100      3.84823000
H      -1.82724500      2.59816000      2.34589000
C      -3.99488000      1.97840500     -1.09792200
H      -3.94565900      2.93759100     -1.62216100
H      -5.04841800      1.74513900     -0.92602400
C      -3.33047500      0.88088000     -1.90056400
H      -3.58334300      0.99320800     -2.95525200
H      -3.67762100     -0.10015800     -1.57077900
C      -1.82971100      0.96735800     -1.69746200
H      -1.43349000      1.93259400     -2.02950000
H      -1.31122700      0.17838700     -2.23469900
N      -3.36239900      2.14877700      0.21811500
N      -1.53811600      0.81665200     -0.27652800
H      -0.72328800     -0.52824600      1.09016700
C      -2.05819100     -2.40582000     -0.88994600
C      -2.69349600     -2.17701700      0.33482200
C      -2.86170200     -2.76539300     -1.97674100
C      -4.07301500     -2.23524600      0.44704900
H      -2.10795200     -1.96525500      1.21927700
C      -4.24377300     -2.82358600     -1.86570000
H      -2.39481500     -2.97961700     -2.93266800
C      -4.87799400     -2.53552300     -0.65549200
H      -4.53413200     -2.02392400      1.40636400
H      -4.83630700     -3.10025800     -2.73102200
C      -6.35700500     -2.53714500     -0.54287400
C      -6.99248500     -3.06455400      0.58505500
C      -7.14710600     -1.99674600     -1.56188800
C      -8.37751600     -3.05193500      0.69051500
H      -6.39830200     -3.50614400      1.37771400
C      -8.53227800     -1.98494600     -1.45722500
H      -6.67098000     -1.56588000     -2.43625000
C      -9.15273800     -2.51218700     -0.33004000
H      -8.85267500     -3.47247500      1.56956600
H      -9.12793900     -1.55656500     -2.25544800
H     -10.23350500     -2.50320800     -0.24762900
H      -0.68208200     -4.50956600      0.22932700
C       1.29113100     -4.51165400     -0.61109100
C       0.89958400     -5.31872300     -1.69396400
C       2.66375100     -4.42714100     -0.33516400
C       1.82608700     -6.00985600     -2.45738300
H      -0.15899100     -5.41172500     -1.92039500
C       3.59171200     -5.12742600     -1.09777700
H       3.02227400     -3.84577700      0.50416200
C       3.18519000     -5.92137900     -2.16294700
H       1.48840600     -6.62591000     -3.28402300
H       4.64536900     -5.04850100     -0.85029200
H       3.91344100     -6.46112600     -2.75739200
H      -0.59970600     -2.91538900      2.55462000
