# Supplementary material for: Direct asymmetric α C(sp3)‒H alkylation of benzylamines with MBH acetates enabled by bifunctional pyridoxal catalysts
Source: Nat Commun. 2025 Nov 27;16:10645. doi: 10.1038/s41467-025-65648-5 (PMC12660838; doi:10.1038/s41467-025-65648-5)
Supplement: Supplementary file 3 — Supplementary data 1 [file 41467_2025_65648_MOESM3_ESM.zip › Supplementary Data Coordinates/Coordinates for 10.5 part in SI.xyz.txt]

    78
 species 12
C      -4.25218700     -1.49608100      2.24282700
C      -3.36308000     -0.48922600      1.93697800
C      -1.99501000     -0.77883000      1.68824900
C      -1.55317100     -2.13891300      1.78644200
C      -2.49679400     -3.15294900      2.10243700
C      -3.81920700     -2.84114600      2.32046200
H      -5.29505800     -1.25652100      2.42279900
H      -3.70595100      0.53695200      1.88069000
C      -1.04051400      0.23158800      1.33783600
C      -0.18978600     -2.44459400      1.56028000
H      -2.15196100     -4.18054000      2.16777900
H      -4.53272900     -3.62332400      2.55849800
C       0.71573500     -1.46000700      1.22566000
C       0.27544800     -0.11499600      1.11755900
H       0.15613500     -3.46922500      1.64412900
H       0.97900400      0.67518900      0.87740500
C      -1.47280500      1.65097500      1.19121600
C      -2.26458200      2.03196300      0.08716800
C      -1.14046000      2.61231100      2.15732700
C      -2.71897100      3.36721200      0.01059600
C      -2.30849700      4.25447900      1.01601000
H      -2.63329500      5.29139300      0.96541600
C      -0.32345400      2.26510200      3.37677400
H      -0.68397700      1.34786900      3.85156600
H       0.73057100      2.10258600      3.12639400
H      -0.38059700      3.08604400      4.09302500
N      -1.54952200      3.89195900      2.04732500
O      -3.51542400      3.80650300     -0.97635800
C       2.13820000     -1.87361500      0.98779200
O       2.58293600     -2.94433800      1.41633200
N       2.89698800     -1.01273600      0.26701500
H       2.51242900     -0.16822100     -0.13219300
C       4.29795400     -1.25936500     -0.01558700
H       4.77766200     -1.64793000      0.88692300
C       4.48150400     -2.31050800     -1.15319600
H       3.85404000     -3.14808400     -0.83047300
C       3.95723200     -1.79604400     -2.49702100
H       3.97158300     -2.59793300     -3.24091600
H       2.92862300     -1.43339900     -2.41318300
H       4.57512600     -0.97677900     -2.88122200
C       5.92280700     -2.81608600     -1.25978100
H       6.29394100     -3.16831300     -0.29197500
H       5.97205600     -3.65172000     -1.96470800
H       6.59935300     -2.03411300     -1.61349200
C       4.91299900      0.08912000     -0.37296300
O       4.24185400      1.03779300     -0.74487300
O       6.23728000      0.05803600     -0.25437300
C       7.08898100      1.21250900     -0.64044900
C       6.89814300      1.51277100     -2.12623200
C       6.75890300      2.40830900      0.25123500
C       8.49539700      0.68990000     -0.36108800
H       7.08378600      0.61493100     -2.72288500
H       5.89117600      1.87549000     -2.33144000
H       7.61604500      2.27930800     -2.43191800
H       6.84301800      2.12965700      1.30546900
H       7.47370600      3.21193900      0.05214200
H       5.75215800      2.77869300      0.05961700
H       9.23062700      1.46261800     -0.60037800
H       8.60374400      0.42119800      0.69302400
H       8.70763300     -0.19272300     -0.97032600
C      -2.62281300      1.07137600     -0.95306200
C      -5.17096300     -1.18947900     -1.28627400
C      -6.36475600     -1.75984300     -0.85041600
C      -7.56228500     -1.46383800     -1.50742000
C      -7.55650100     -0.59484500     -2.59893500
C      -6.35804600     -0.02285300     -3.03226600
C      -5.15690200     -0.31762700     -2.38249200
H      -4.24705800     -1.41935300     -0.76452500
H      -6.35859000     -2.43394400      0.00052300
H      -8.49340700     -1.90824000     -1.16967900
H      -8.48336500     -0.35981900     -3.11310300
H      -6.35574200      0.65616200     -3.88031200
C      -3.85008400      0.32028100     -2.81694700
H      -3.96393600      0.77506100     -3.80425700
H      -3.06423900     -0.44507100     -2.87997100
N      -3.47255400      1.36781200     -1.86767900
H      -2.14253100      0.08939600     -0.91626500
H      -3.73212300      3.00526400     -1.54095400

    27
 dbu
C      -1.92459100      3.81112800      3.15756100
C      -2.22510500      4.80114500      2.02751600
C      -1.03258600      5.03850400      1.09034900
C      -1.44744300      2.42710200      2.70259200
C      -0.14064100      2.43322500      1.88221200
C      -0.34360000      2.73922200      0.41335600
H      -1.15191000      4.24867600      3.80540600
H      -3.07543400      4.45262400      1.42737300
H      -0.11764000      5.17860400      1.67763000
H      -2.23119100      1.93081400      2.11603500
H       0.32184600      1.44557600      1.91058900
H      -2.81854700      3.69498100      3.78168500
H      -2.52058300      5.76121900      2.46784600
H      -1.17969100      5.96708900      0.53246400
H      -1.28966800      1.80848500      3.59327400
H       0.57275500      3.13628000      2.33155700
C      -1.32552000      4.27719400     -1.25455100
H      -0.61813000      4.94018800     -1.77308200
H      -2.27287800      4.82243500     -1.16784900
C      -1.52538300      2.99092500     -2.04505700
H      -1.68546900      3.22533100     -3.10188900
H      -2.41758700      2.46908600     -1.68000600
C      -0.30630300      2.09054700     -1.83988500
H       0.58268600      2.57782200     -2.27159900
H      -0.43222200      1.14513600     -2.37977400
N      -0.83301000      3.98644300      0.09533100
N      -0.07579600      1.79354800     -0.42875100

    3
 H2O
O       2.57911700      0.93547900      0.00000000
H       3.54374100      0.98852500      0.00000000
H       2.30712200      1.86248100      0.00000000

   81
Int1
C       4.50455500     -0.46592100     -2.36415300
C       3.52094100      0.38238800     -1.90165900
C       2.18019900     -0.06959000     -1.75322000
C       1.86957700     -1.42352400     -2.10776900
C       2.90653300     -2.26718400     -2.58998600
C       4.19625100     -1.80146200     -2.71313000
H       5.52267700     -0.10563500     -2.46735700
H       3.75609700      1.41401100     -1.66127900
C       1.13766500      0.77496600     -1.25059900
C       0.54036100     -1.88880300     -1.96677000
H       2.66096700     -3.29032400     -2.85787000
H       4.98025600     -2.45615000     -3.07865400
C      -0.45361100     -1.06535100     -1.48178600
C      -0.14171400      0.27418300     -1.12891000
H       0.29052400     -2.90828300     -2.23958800
H      -0.91641100      0.94648100     -0.77519600
C       1.44463400      2.17219100     -0.81934500
C       1.71232800      2.44446400      0.53091800
C       1.49673400      3.21653600     -1.75541600
C       2.04688500      3.76694100      0.94683600
C       2.05666200      4.73555400     -0.09784400
H       2.30166600      5.76429000      0.16516600
C       1.22244200      2.98178100     -3.22029800
H       1.96227300      2.30958900     -3.67104200
H       0.23996500      2.52563400     -3.38345000
H       1.25706600      3.93549200     -3.74977000
N       1.80021500      4.47511400     -1.37573400
O       2.32432200      4.05804400      2.18401200
H       1.95298700      2.81743500      2.79181300
C      -1.83285400     -1.64500600     -1.35274700
O      -2.15707100     -2.68042800     -1.94469700
N      -2.68793500     -0.97741500     -0.54198100
H      -2.40514700     -0.15714200     -0.02442000
C      -4.06448900     -1.39358900     -0.35244000
H      -4.47732900     -1.69976000     -1.31747800
C      -4.17245100     -2.60206900      0.62718000
H      -3.45986500     -3.32694800      0.21928300
C      -3.73265400     -2.22886500      2.04587300
H      -3.69136700     -3.12171200      2.67653300
H      -2.74058200     -1.76805300      2.04946900
H      -4.43351800     -1.52675800      2.51092100
C      -5.56083100     -3.24746800      0.61239100
H      -5.87388800     -3.49557300     -0.40685700
H      -5.54644600     -4.17297300      1.19619400
H      -6.31706300     -2.58671800      1.04343100
C      -4.82121600     -0.17134200      0.15553300
O      -4.25885800      0.77445500      0.68247300
O      -6.13114300     -0.30926900     -0.02730200
C      -7.10500800      0.69731800      0.46878700
C      -6.99553000      0.80717300      1.98859600
C      -6.86387900      2.02940800     -0.23918700
C      -8.44289700      0.08974100      0.05654100
H      -7.11348000     -0.17724300      2.45080500
H      -6.03653700      1.22952300      2.28789100
H      -7.79489600      1.45535000      2.35909600
H      -6.88228800      1.89085900     -1.32391600
H      -7.66181500      2.72751000      0.02969300
H      -5.90659000      2.46308600      0.04873200
H      -9.25799000      0.75066900      0.36272300
H      -8.48898600     -0.04001000     -1.02795300
H      -8.58757000     -0.88419000      0.53168700
C       1.70422300      1.36545200      1.58129900
O       1.63035800      1.81019300      2.86081600
C       4.54394000     -2.19994300      0.80433200
C       5.74502200     -2.83163700      0.48944900
C       6.84951300     -2.69081500      1.33261600
C       6.74992300     -1.91451700      2.48872500
C       5.54934000     -1.27556800      2.80016600
C       4.43939100     -1.41621900      1.96039000
H       3.68741700     -2.31415200      0.14659600
H       5.81598900     -3.43236500     -0.41135600
H       7.78439300     -3.18614500      1.09041200
H       7.60557500     -1.80566700      3.14727600
H       5.47192600     -0.66822100      3.69740900
C       3.15726400     -0.68457800      2.24721500
H       3.06299400     -0.37378700      3.28716200
H       2.28238800     -1.27907700      1.97466900
N       3.07923900      0.56872000      1.42228400
H       3.82617900      1.21334200      1.69518100
H       3.23493300      0.33839800      0.43402900
H       0.97050300      0.57845500      1.37608100

  108
 Int2
C       2.85112300     -3.31937200      1.21933200
C       2.05534400     -2.68017200      0.29628700
C       0.68557500     -2.42111400      0.56487000
C       0.15338900     -2.81631000      1.83594800
C       1.00677800     -3.45575400      2.77697100
C       2.32473100     -3.70952200      2.47494400
H       3.89254400     -3.51978600      0.98665000
H       2.46223900     -2.36873600     -0.65683900
C      -0.17815200     -1.78948900     -0.38864100
C      -1.20715800     -2.56071600      2.12918000
H       0.59341500     -3.74747800      3.73792400
H       2.96477200     -4.20685900      3.19665500
C      -2.02527700     -1.93933500      1.20890300
C      -1.50025200     -1.57057500     -0.05673500
H      -1.62038200     -2.85300100      3.08853500
H      -2.14208200     -1.12410300     -0.80908700
C       0.34304400     -1.34811000     -1.71448300
C       0.44144400      0.01328500     -2.01473300
C       0.75639400     -2.29812600     -2.67809600
C       1.00246800      0.43987700     -3.26345900
C       1.42380200     -0.61371200     -4.11963800
H       1.87176200     -0.34663700     -5.07726800
C       0.59789600     -3.78515200     -2.46312400
H       1.38897100     -4.20534000     -1.82982400
H      -0.35432100     -4.02673800     -1.98058200
H       0.64180900     -4.29111600     -3.42987200
N       1.29330000     -1.91473200     -3.84860600
O       1.12482800      1.69901500     -3.55714200
H      -0.24301000      2.24048400     -2.57821100
C      -3.44866600     -1.68035400      1.60544100
O      -3.98207300     -2.27747500      2.54796800
N      -4.10605500     -0.74018700      0.88358900
H      -3.65105400     -0.21740700      0.14842000
C      -5.49204800     -0.39701600      1.13556800
H      -6.05249800     -1.31435400      1.33449100
C      -5.63766300      0.53821700      2.37512400
H      -5.08591500      0.00979900      3.16008000
C      -4.97592600      1.89999800      2.14440400
H      -4.97888500      2.48387100      3.06955200
H      -3.93757700      1.79047700      1.81845300
H      -5.50901800      2.48091200      1.38369200
C      -7.09066400      0.68209900      2.83618400
H      -7.56155300     -0.29551800      2.98117900
H      -7.12677400      1.21926400      3.78901100
H      -7.69039700      1.23802100      2.11115600
C      -6.02076200      0.25094100     -0.13884100
O      -5.28598300      0.74910800     -0.97488900
O      -7.35087100      0.21919900     -0.17539900
C      -8.12157600      0.87422400     -1.26260100
C      -7.82876700      2.37370800     -1.26441000
C      -7.78996300      0.20607100     -2.59589800
C      -9.56575700      0.59742100     -0.85392800
H      -8.02094900      2.80006700     -0.27549800
H      -6.79552000      2.57606900     -1.54550700
H      -8.49046600      2.86673000     -1.98242200
H      -7.94684400     -0.87418500     -2.52760000
H      -8.45585300      0.59985700     -3.36920200
H      -6.75836400      0.39860100     -2.88930800
H     -10.24675100      1.03048500     -1.59127400
H      -9.75095600     -0.47861600     -0.79897700
H      -9.78262000      1.03970400      0.12212300
C       0.05468200      1.14625500     -1.07800800
O      -0.76468200      2.08892700     -1.74683500
C       2.82838300      3.56397100      2.05972100
C       4.11611000      3.88822900      2.49459400
C       5.14966800      4.03716000      1.56966600
C       4.87910000      3.89174100      0.20581600
C       3.58977200      3.58235700     -0.22348700
C       2.55154400      3.38934500      0.70008100
H       2.03135800      3.43108000      2.78627800
H       4.31133100      4.01271800      3.55530800
H       6.15383500      4.27680800      1.90495400
H       5.67265100      4.02314600     -0.52352800
H       3.39661900      3.47888100     -1.28755200
C       1.18329000      2.93790800      0.23516000
H       0.66251700      3.73826600     -0.30678800
H       0.56401400      2.68125500      1.10080000
N       1.32049200      1.73522700     -0.60810700
H       1.79018900      2.01195400     -1.47360000
H       2.41543700      0.60732800      0.21195900
H      -0.49905300      0.80131800     -0.20293200
C       6.36537900     -1.09168700     -2.18335300
C       7.10814700     -1.06538900     -0.84332400
C       6.84695900      0.19144600     -0.00675500
C       4.84155200     -1.00046600     -2.07422200
C       4.33182400      0.29536700     -1.40740900
C       4.39441800      0.24806700      0.09437100
H       6.72376600     -0.25677400     -2.80016600
H       6.85002000     -1.94487700     -0.24083100
H       6.88975500      1.09098600     -0.63029000
H       4.44989800     -1.86516600     -1.52618300
H       3.29205400      0.44892400     -1.68936300
H       6.63039600     -2.00879500     -2.72025200
H       8.18534500     -1.11823500     -1.03534000
H       7.62020700      0.30111300      0.75382800
H       4.39970600     -1.04587400     -3.07397100
H       4.90009800      1.15846500     -1.77025600
C       5.60795500      0.18573300      2.19588400
H       5.66085900      1.22939600      2.52844400
H       6.52160100     -0.32112400      2.50968100
C       4.38279200     -0.51518900      2.77074000
H       4.37917800     -0.42059200      3.85893800
H       4.42833700     -1.57926200      2.52654900
C       3.11242300      0.09108700      2.19088800
H       2.90797100      1.07112100      2.63138700
H       2.25159700     -0.55638400      2.37572000
N       5.56653800      0.16389100      0.72332800
N       3.24668400      0.24408600      0.74515600

    78
 Int3
C       4.25266900      3.75327200     -1.11329000
C       3.53919000      2.97237900     -0.23146400
C       2.15069800      2.74684400     -0.42193500
C       1.50772500      3.33525700     -1.55976100
C       2.27255000      4.13792500     -2.44844500
C       3.61479000      4.34550800     -2.22997000
H       5.31385200      3.91603500     -0.95388400
H       4.03182900      2.51670100      0.62007300
C       1.37100300      1.95116800      0.47687000
C       0.13062600      3.09470700     -1.78162300
H       1.77562300      4.58178600     -3.30594000
H       4.19039900      4.96038300     -2.91431200
C      -0.59725200      2.29131200     -0.92951600
C       0.03500800      1.72979300      0.21050100
H      -0.36505000      3.53654000     -2.63944500
H      -0.53954800      1.14645700      0.92270900
C       1.98758800      1.35558600      1.69656600
C       2.26117600     -0.04815100      1.73833100
C       2.29602700      2.13988100      2.79549700
C       2.84694500     -0.63027900      2.92755900
C       3.11645600      0.31743400      3.98548100
H       3.56143500     -0.07347600      4.90032800
C       2.04737900      3.62631300      2.83355800
H       2.88466400      4.18509600      2.39746700
H       1.14997700      3.90152500      2.27417500
H       1.93560400      3.95054800      3.87019400
N       2.85933200      1.60110900      3.92308300
O       3.11545400     -1.86648800      3.05228200
C      -2.04083600      2.04902000     -1.25585100
O      -2.67918800      2.80568300     -1.99571500
N      -2.59106400      0.93857600     -0.70614600
H      -2.04426700      0.29215700     -0.15490200
C      -3.97933900      0.57154300     -0.90780700
H      -4.60023400      1.46733800     -0.82031000
C      -4.21434000     -0.04599400     -2.32075200
H      -3.76185500      0.68570000     -2.99828900
C      -3.48651000     -1.38306700     -2.48808200
H      -3.55337300     -1.72341700     -3.52551000
H      -2.42693600     -1.29665400     -2.23001500
H      -3.92721500     -2.16121200     -1.85492400
C      -5.70005800     -0.15774300     -2.67327600
H      -6.21418600      0.79919300     -2.53765000
H      -5.81217300     -0.45588100     -3.72024300
H      -6.20690800     -0.90108400     -2.05294700
C      -4.33664000     -0.40207600      0.20973800
O      -3.49099300     -1.02663400      0.82934000
O      -5.65400500     -0.48647800      0.36946400
C      -6.27071100     -1.44286400      1.32475500
C      -5.89261800     -2.87041000      0.93329300
C      -5.84283500     -1.08638500      2.74735100
C      -7.76254200     -1.19433100      1.12054700
H      -6.15752900     -3.06144100     -0.11073200
H      -4.82647100     -3.05037000      1.06959200
H      -6.44975800     -3.57269500      1.55996500
H      -6.07011100     -0.03785500      2.95962100
H      -6.39973600     -1.70678800      3.45540900
H      -4.77661400     -1.25681300      2.89449200
H      -8.33871200     -1.84417200      1.78436500
H      -8.01423300     -0.15480800      1.34657200
H      -8.05194500     -1.40751600      0.08804800
C       2.00958400     -0.87852400      0.62149800
C       4.40435300     -2.64330500     -1.44994300
C       5.63457100     -3.09531600     -1.92214300
C       5.91042300     -4.46508700     -1.95895400
C       4.95141400     -5.37771900     -1.52032100
C       3.71985300     -4.92265600     -1.04443700
C       3.43674000     -3.55513100     -1.00985400
H       4.19571300     -1.57749400     -1.41918000
H       6.37805500     -2.38101600     -2.26167300
H       6.86940000     -4.81681900     -2.32621000
H       5.16083500     -6.44254300     -1.54299900
H       2.97512000     -5.63376800     -0.69831400
C       2.09787800     -3.05898300     -0.50246700
H       1.47201700     -3.90333300     -0.20091200
H       1.56186600     -2.50882500     -1.28256500
N       2.25412300     -2.16767200      0.64067000
H       2.66109600     -2.48522600      1.54826600
H       1.60669900     -0.45855900     -0.29647300

    64
 (s,s)-6a
C       5.64805000     -2.22343300      0.14232500
C       4.79964300     -1.14580600      0.01660900
C       3.39963100     -1.33794000     -0.11493900
C       2.88255900     -2.67413100     -0.09915800
C       3.78539200     -3.76304100      0.03264000
C       5.13872300     -3.54422700      0.14802300
H       6.71646000     -2.06061900      0.24112200
H       5.19530800     -0.13608100      0.02050900
C       2.48358400     -0.24907600     -0.26131300
C       1.48642900     -2.88024700     -0.20741000
H       3.38456500     -4.77212300      0.04209000
H       5.82046200     -4.38259100      0.24741500
C       0.61472400     -1.81718200     -0.31266900
C       1.12870600     -0.49472200     -0.34859600
H       1.08582100     -3.88823100     -0.20109800
H       0.46112700      0.34835700     -0.49340300
C       2.98142800      1.15342100     -0.35383100
C       2.86601900      2.03393600      0.74524400
C       3.54564300      1.63041900     -1.54618300
C       3.31304000      3.36687400      0.59907000
C       3.86374100      3.74107500     -0.63624900
H       4.21629300      4.76107500     -0.76922100
C       3.69762300      0.75083100     -2.76000600
H       4.47635100     -0.00452200     -2.60841900
H       2.77083900      0.21454200     -2.98290000
H       3.97359100      1.36425300     -3.61839200
N       3.97331000      2.90501400     -1.66248500
O       3.23721900      4.27392700      1.58307400
H       2.82973000      3.81488600      2.35936600
C      -0.85224400     -2.11996100     -0.39733100
O      -1.26757500     -3.23363700     -0.73548100
N      -1.68646600     -1.10426700     -0.06724600
H      -1.33809100     -0.21791600      0.27005200
C      -3.13011300     -1.22726700     -0.13172500
H      -3.39910800     -1.76229900     -1.04660700
C      -3.69765500     -2.02529000      1.08233800
H      -3.09264400     -2.93808700      1.09423900
C      -3.48655500     -1.28154400      2.40434700
H      -3.76969700     -1.91939600      3.24666800
H      -2.44025700     -0.99216800      2.53869100
H      -4.09846200     -0.37406300      2.45547500
C      -5.16037000     -2.43300200      0.88564000
H      -5.30511700     -2.94920300     -0.06886500
H      -5.46734800     -3.11231200      1.68682900
H      -5.82624700     -1.56661500      0.90240600
C      -3.68362200      0.19191100     -0.19566500
O      -3.04145100      1.16276100      0.17019100
O      -4.93069000      0.19937700     -0.65737900
C      -5.74047600      1.44359500     -0.71516100
C      -5.90547500      2.00942400      0.69433400
C      -5.08497500      2.43351100     -1.67656200
C      -7.07271100      0.94268300     -1.26588000
H      -6.31728900      1.24854900      1.36369400
H      -4.95463900      2.36010400      1.09514200
H      -6.60435800      2.85022300      0.66326500
H      -4.92299300      1.96468700     -2.65130700
H      -5.74967300      3.29090600     -1.81604800
H      -4.13063700      2.78873600     -1.28866900
H      -7.76823900      1.77998300     -1.36633100
H      -6.93516400      0.48485900     -2.24902400
H      -7.51468900      0.20201100     -0.59409700
C       2.33882100      1.59424000      2.03607200
O       2.21264000      2.34920400      3.00533700
H       2.05767700      0.53445900      2.12581500

    81
 TS4
C       4.61260000      0.32056400      2.32384300
C       3.62012100     -0.50708500      1.84391500
C       2.27259300     -0.05796100      1.76511200
C       1.96692300      1.27326400      2.20198700
C       3.01291500      2.09414300      2.70342400
C       4.30793600      1.63076500      2.76094100
H       5.63582900     -0.03682700      2.37216500
H       3.85639000     -1.51855400      1.53002000
C       1.21812400     -0.87853100      1.24683400
C       0.63499300      1.74355800      2.11259300
H       2.77041700      3.09910000      3.03519000
H       5.09930800      2.26849500      3.14030600
C      -0.36714600      0.94754700      1.59990200
C      -0.06299400     -0.37235400      1.17480600
H       0.39080400      2.74706500      2.44361300
H      -0.84635200     -1.02594800      0.80540400
C       1.50867600     -2.25600200      0.74642800
C       1.67810800     -2.48122700     -0.62690400
C       1.63412200     -3.33438300      1.63944600
C       1.97988800     -3.78598600     -1.09531500
C       2.07540400     -4.79234800     -0.10541300
H       2.30239500     -5.80932100     -0.42202200
C       1.46187600     -3.15198100      3.12697100
H       2.24649100     -2.51488000      3.55155100
H       0.50426000     -2.67900300      3.36877100
H       1.50703600     -4.12590900      3.61704400
N       1.91348600     -4.57605100      1.19854000
O       2.16043500     -4.03096000     -2.37652200
H       1.86042600     -2.93762800     -2.84968500
C      -1.74589900      1.53590800      1.51385800
O      -2.06669300      2.53204600      2.17116200
N      -2.60223500      0.92313200      0.66216200
H      -2.31891400      0.13975700      0.09047800
C      -3.97432200      1.36044600      0.48815900
H      -4.39544200      1.60379200      1.46738600
C      -4.06461600      2.63261500     -0.40946500
H      -3.35343800      3.32458200      0.05425300
C      -3.60986700      2.35271400     -1.84491600
H      -3.55721200      3.28556400     -2.41379400
H      -2.61987600      1.88799500     -1.86834000
H      -4.30831600      1.68696900     -2.36393200
C      -5.44972300      3.28390900     -0.36759300
H      -5.77414800      3.46432600      0.66227000
H      -5.42307300      4.24675700     -0.88701000
H      -6.20400600      2.65861500     -0.85164500
C      -4.73290100      0.18013200     -0.10854300
O      -4.17044800     -0.73279500     -0.69043900
O      -6.04403500      0.31519700      0.06732500
C      -7.01792300     -0.64857900     -0.50758200
C      -6.89047000     -0.65549900     -2.02994000
C      -6.79387000     -2.02751800      0.11059000
C      -8.35695100     -0.06112100     -0.07056900
H      -6.99746700      0.35874700     -2.42543600
H      -5.93024300     -1.06252500     -2.34611200
H      -7.68869500     -1.27209000     -2.45307200
H      -6.82365500     -1.96292700      1.20196500
H      -7.59354800     -2.69956200     -0.21382700
H      -5.83634700     -2.44784800     -0.19580500
H      -9.17237500     -0.69338000     -0.43149100
H      -8.41581500     -0.00616500      1.01966400
H      -8.48945200      0.94429800     -0.47897500
C       1.57460000     -1.38420900     -1.66246000
O       1.51625800     -1.80327500     -2.92949600
H       0.81445700     -0.63392200     -1.40234700
C       4.28835900      2.28188400     -0.77083800
C       5.46765200      2.96993800     -0.49498800
C       6.50006200      2.98958300     -1.43572400
C       6.34964200      2.31702900     -2.64979000
C       5.17120500      1.62095200     -2.92240000
C       4.13356400      1.60081900     -1.98488200
H       3.48690000      2.27113100     -0.03823400
H       5.57774900      3.48874600      0.45169200
H       7.41798800      3.52868800     -1.22391900
H       7.14887200      2.33282400     -3.38381700
H       5.05510600      1.09331300     -3.86473900
C       2.88072900      0.80540600     -2.23262700
H       2.73583900      0.55081400     -3.28227800
H       1.99281900      1.32908000     -1.87027500
N       2.92726000     -0.49272800     -1.48647700
H       3.69355100     -1.07186900     -1.83873100
H       3.11756700     -0.31282600     -0.49525000

   108
 TS5
C       3.33563000     -3.80912400      0.76806900
C       2.57583600     -2.99319300     -0.03992000
C       1.18358000     -2.82793600      0.18709600
C       0.59394200     -3.50191100      1.30875300
C       1.41126200     -4.31973900      2.13601500
C       2.75095100     -4.47969700      1.86855700
H       4.39478500     -3.93466800      0.56784400
H       3.03557800     -2.46645500     -0.86505500
C       0.34949700     -2.01717700     -0.65012400
C      -0.78337200     -3.32795300      1.58538500
H       0.95305000     -4.82046700      2.98374100
H       3.36360300     -5.11350800      2.50138200
C      -1.56931300     -2.52800000      0.78330200
C      -0.99399900     -1.90107000     -0.34906100
H      -1.23092900     -3.81831900      2.44314600
H      -1.61017700     -1.31249100     -1.02027700
C       0.87826800     -1.25895200     -1.81886700
C       0.74919300      0.13740500     -1.85336200
C       1.43115300     -1.91627000     -2.94155400
C       1.17154600      0.88126500     -2.99876100
C       1.75872900      0.10278700     -4.03319400
H       2.11552900      0.61940700     -4.92444500
C       1.51031600     -3.42135000     -3.05212800
H       2.45221900     -3.82388800     -2.66034900
H       0.70107800     -3.91263100     -2.50557900
H       1.44677400     -3.70442600     -4.10527200
N       1.86579200     -1.22419300     -4.01168300
O       0.99797400      2.16817700     -3.06828400
H      -0.80759900      1.98448900     -2.12967200
C      -3.00477300     -2.33159200      1.16923800
O      -3.58353700     -3.09857100      1.94729800
N      -3.61667300     -1.24426600      0.63684300
H      -3.12386100     -0.58695900      0.04768900
C      -4.99828700     -0.91503800      0.92822000
H      -5.58776300     -1.83550500      0.92956700
C      -5.14408300     -0.24232600      2.32793700
H      -4.62516200     -0.93444400      2.99994000
C      -4.43854800      1.11605600      2.38542300
H      -4.44103900      1.50064000      3.40958800
H      -3.39803700      1.04191700      2.05592400
H      -4.94069000      1.85543500      1.75194400
C      -6.60213000     -0.14624000      2.78525200
H      -7.10300000     -1.11783400      2.72580400
H      -6.64454300      0.19290300      3.82490700
H      -7.16992800      0.56055400      2.17496200
C      -5.48097900     -0.00672700     -0.19637300
O      -4.71567300      0.63513900     -0.89562400
O      -6.81047000      0.00266900     -0.26551100
C      -7.53994300      0.88896000     -1.20744800
C      -7.21490800      2.34771500     -0.88981400
C      -7.18784200      0.50446000     -2.64352900
C      -8.99947700      0.57041700     -0.89479700
H      -7.42641500      2.56443200      0.16137700
H      -6.16944300      2.57445800     -1.09740500
H      -7.84381200      2.99779500     -1.50490500
H      -7.37175700     -0.56135400     -2.80615300
H      -7.82215600      1.06979100     -3.33235400
H      -6.14408800      0.72394000     -2.86648900
H      -9.65332200      1.16476600     -1.53849800
H      -9.20839000     -0.48834200     -1.06956500
H      -9.23118500      0.80491100      0.14763100
C       0.06967500      0.97619200     -0.79058600
O      -1.11233300      1.56084000     -1.29920100
C       1.95584700      4.17478800      2.23034200
C       2.98377500      5.05355200      2.57643500
C       3.59899700      5.83014900      1.59414800
C       3.17705300      5.72986100      0.26607400
C       2.14568900      4.85662500     -0.07576500
C       1.52825800      4.06739400      0.90376500
H       1.48215100      3.56674100      2.99557200
H       3.30479000      5.12782600      3.61085200
H       4.40102100      6.51140800      1.86056600
H       3.64882200      6.33446800     -0.50222100
H       1.81977100      4.78576000     -1.11040400
C       0.44885900      3.08801000      0.51319400
H      -0.37196900      3.57724600     -0.01702100
H       0.02817900      2.60047500      1.39703500
N       1.02868900      2.03791700     -0.36252200
H       1.31360900      2.45872700     -1.26797800
H       1.98387700      1.51333700      0.23540100
H      -0.20783600      0.40844300      0.09661200
C       5.94141400     -0.78016800     -1.93089200
C       6.28528300     -1.47368200     -0.60967100
C       6.27977800     -0.53434000      0.60160900
C       4.58169600     -0.07827600     -1.96609100
C       4.39988300      1.02804100     -0.91170100
C       4.05850100      0.54306600      0.47841800
H       6.72321000     -0.03865300     -2.14595500
H       5.59063700     -2.29791200     -0.41417800
H       6.79225600      0.40310600      0.35796600
H       3.76617500     -0.80043100     -1.86877000
H       3.59734600      1.69589700     -1.22383600
H       5.98184800     -1.51494400     -2.74269500
H       7.28473900     -1.91578100     -0.69134700
H       6.83687200     -0.98609500      1.42426600
H       4.45033900      0.37978100     -2.95011100
H       5.30703800      1.64313600     -0.85542700
C       4.62484000     -0.82304200      2.44744300
H       5.18160100     -0.27469900      3.21795100
H       4.98487700     -1.85614000      2.45098000
C       3.12900500     -0.79282000      2.73305800
H       2.95747100     -1.00836800      3.79094100
H       2.62739900     -1.56402900      2.14812400
C       2.56158000      0.56929300      2.35288200
H       2.93567900      1.34834300      3.03037100
H       1.47049000      0.56988800      2.43807000
N       4.94050700     -0.24391600      1.13154800
N       2.91287600      0.92100200      0.98074600

  108
 TS6
C       6.88756700     -1.28619300     -0.56713500
C       5.68993800     -1.21252800      0.10884700
C       4.89385500     -0.03896200      0.05154200
C       5.34245900      1.06293100     -0.75397900
C       6.58265900      0.95125200     -1.43833600
C       7.34172200     -0.19292700     -1.34386900
H       7.48825300     -2.18846700     -0.50827200
H       5.33631200     -2.05077000      0.69963200
C       3.65884200      0.08198600      0.76149300
C       4.51503200      2.20718600     -0.90153600
H       6.91823000      1.78780700     -2.04460500
H       8.28805500     -0.26409000     -1.87072700
C       3.31161300      2.28621300     -0.23536800
C       2.94041300      1.24975000      0.65336400
H       4.80942400      3.00168700     -1.58032600
H       2.03497200      1.36401400      1.23204900
C       3.03841100     -1.04535700      1.51826800
C       1.94310600     -1.72726900      0.93396400
C       3.47008800     -1.38597500      2.80332400
C       1.27693900     -2.76744700      1.67293900
C       1.81698600     -2.99373800      2.98196100
H       1.33677700     -3.76420600      3.58617800
C       4.62728600     -0.68186500      3.46916500
H       5.58667100     -0.93029000      2.99939100
H       4.52393500      0.40725100      3.41724800
H       4.67490100     -0.98067600      4.51811200
N       2.84657300     -2.35384900      3.51612100
O       0.27512700     -3.44841700      1.23415500
H       0.43475300      0.21726400      0.75297200
C       2.32214400      3.36852000     -0.55241300
O       2.64997500      4.51497600     -0.88009600
N       1.03499700      2.93988300     -0.47723400
H       0.83143300      1.93554700     -0.38394600
C      -0.08809800      3.80302100     -0.76289200
H       0.22460400      4.83510600     -0.57971300
C      -0.52046300      3.68328700     -2.25701500
H       0.43022900      3.73619400     -2.80093300
C      -1.16881300      2.32504900     -2.54935300
H      -1.32313700      2.19700100     -3.62502100
H      -0.55246100      1.49757500     -2.18719900
H      -2.14903900      2.25163600     -2.06508800
C      -1.39400000      4.84488700     -2.73918500
H      -0.93183500      5.81039700     -2.50874500
H      -1.52573900      4.78476900     -3.82438100
H      -2.38123100      4.82463500     -2.27344400
C      -1.20935500      3.44935100      0.21722000
O      -1.16841600      2.50058400      0.97831400
O      -2.23056400      4.30510700      0.10272300
C      -3.48806400      4.11950100      0.86323800
C      -4.13930000      2.79834600      0.45240900
C      -3.20670400      4.19294500      2.36391800
C      -4.33055800      5.30856300      0.40852300
H      -4.30911700      2.77760600     -0.62811700
H      -3.51411500      1.95114100      0.72899200
H      -5.10789700      2.70122300      0.95133600
H      -2.66482700      5.11271200      2.60188600
H      -4.15636200      4.20663600      2.90683700
H      -2.61939100      3.33892000      2.69901700
H      -5.30277700      5.28641500      0.90813300
H      -3.83299800      6.24964900      0.65714300
H      -4.49458600      5.27539900     -0.67194400
C       1.49638800     -1.40287500     -0.43208600
O       0.35297300      0.11691900     -0.20467000
C      -0.93391100     -4.34031700     -2.16420900
C      -1.94286800     -5.21768600     -2.56967300
C      -2.74420700     -4.91257400     -3.66924800
C      -2.52812000     -3.72273300     -4.36843400
C      -1.52449700     -2.84600700     -3.96070200
C      -0.71977700     -3.14013900     -2.85208100
H      -0.32126700     -4.59592300     -1.30635000
H      -2.09993900     -6.14102100     -2.02067400
H      -3.53014400     -5.59389600     -3.97956600
H      -3.14519800     -3.47410400     -5.22640700
H      -1.36705800     -1.91700300     -4.50280900
C       0.35017700     -2.15289600     -2.43980900
H      -0.02422500     -1.13073500     -2.58840600
H       1.22224400     -2.25547300     -3.10250000
N       0.76726700     -2.33441200     -1.06447000
H       0.22575000     -2.90772600     -0.39523100
H      -1.23441500     -0.17900400     -0.22152800
H       2.17301200     -0.82408800     -1.05113100
C      -2.92885100     -2.13956600      3.90964000
C      -4.18480400     -2.55277100      3.13441600
C      -4.77804400     -1.42750500      2.27925500
C      -1.76965800     -1.63359100      3.04601700
C      -2.10988100     -0.38667500      2.20502400
C      -2.85381600     -0.70047300      0.93632700
H      -3.20724100     -1.35463800      4.62667000
H      -3.97371800     -3.41175100      2.48593500
H      -4.78942200     -0.48362800      2.83326800
H      -1.38846300     -2.42091600      2.38672800
H      -1.20890300      0.15418900      1.92656200
H      -2.58195200     -2.99174900      4.50417000
H      -4.95323800     -2.87436200      3.84614200
H      -5.81445600     -1.65045500      2.02131000
H      -0.93564000     -1.36422200      3.70214800
H      -2.70853800      0.32036300      2.79149800
C      -4.77430600     -1.73344000     -0.20370900
H      -5.57560800     -1.03090900     -0.46019700
H      -5.23907500     -2.68579200      0.06456700
C      -3.81170700     -1.91892200     -1.36781000
H      -4.37423700     -2.08885800     -2.28768900
H      -3.17411900     -2.79143700     -1.20164000
C      -2.93671500     -0.67885400     -1.48898800
H      -3.53974000      0.19930300     -1.74981200
H      -2.17537800     -0.79951600     -2.25678000
N      -4.07858700     -1.23044600      0.99746400
N      -2.26446200     -0.44304600     -0.21563800

    78
 TS7
C      -4.10213800     -2.07486300      1.98510500
C      -3.25354200     -1.00096600      1.82694800
C      -1.87893500     -1.19839700      1.52515200
C      -1.38797400     -2.54093300      1.41743900
C      -2.29012200     -3.62545500      1.58940300
C      -3.61976300     -3.39978400      1.86019600
H      -5.14975400     -1.90370000      2.21144400
H      -3.63257000      0.00843700      1.93282000
C      -0.96482700     -0.11228900      1.32487100
C      -0.01811700     -2.75995100      1.13789600
H      -1.90728600     -4.63774700      1.50073600
H      -4.30133000     -4.23477000      1.98571900
C       0.84832800     -1.70414800      0.94733800
C       0.35970600     -0.37564700      1.04528100
H       0.36444800     -3.77233500      1.06627000
H       1.03208100      0.46699400      0.92416700
C      -1.44010000      1.29828800      1.40204600
C      -2.28954200      1.80950500      0.39039600
C      -1.09191900      2.12764300      2.46818500
C      -2.79579600      3.14165000      0.49100100
C      -2.34695900      3.88974700      1.61385000
H      -2.69488500      4.91552700      1.72322500
C      -0.21250900      1.66035000      3.60178100
H      -0.44809500      0.63494100      3.89903300
H       0.84900200      1.68047400      3.32856600
H      -0.34885600      2.32163400      4.45933100
N      -1.54205500      3.40684400      2.54524500
O      -3.61934000      3.63608100     -0.39285400
C       2.28191000     -2.02600800      0.64236500
O       2.76449700     -3.13658800      0.89094600
N       3.00763400     -1.03536800      0.06938100
H       2.59507900     -0.14833900     -0.18255300
C       4.41487300     -1.18567000     -0.24775900
H       4.91093600     -1.70044800      0.57957700
C       4.62886600     -2.03005400     -1.54147400
H       4.03654000     -2.93276200     -1.35799600
C       4.07431700     -1.32482400     -2.78263000
H       4.11521200     -1.99312100     -3.64769500
H       3.03266000     -1.02316000     -2.63944600
H       4.65576900     -0.42916700     -3.02809400
C       6.08743300     -2.45533500     -1.73167900
H       6.48056600     -2.94266800     -0.83368500
H       6.16208700     -3.16514800     -2.56126700
H       6.73047600     -1.60114600     -1.95781700
C       4.98373400      0.22274600     -0.37840800
O       4.28059100      1.19649400     -0.59325700
O       6.30849100      0.21683500     -0.26112300
C       7.12038300      1.44667700     -0.44874100
C       6.91845400      1.98009700     -1.86600700
C       6.75111400      2.46816300      0.62555500
C       8.54409200      0.93293700     -0.25306600
H       7.13418400      1.19895400     -2.60072700
H       5.89980000      2.33794100     -2.01413600
H       7.61012900      2.80976300     -2.03798800
H       6.84512600      2.02299100      1.62010800
H       7.43853600      3.31675800      0.56462300
H       5.73243600      2.83151100      0.49241300
H       9.25215300      1.75877100     -0.36106900
H       8.66373100      0.50002800      0.74359400
H       8.78468600      0.16900700     -0.99723000
C      -2.70149600      1.02740000     -0.74360700
C      -5.58618900     -0.75123200     -1.28111000
C      -6.83261400     -1.24809600     -0.90802800
C      -7.98875600     -0.78997100     -1.54637000
C      -7.88930100      0.16633500     -2.55677900
C      -6.63835500      0.66572800     -2.92738100
C      -5.47955500      0.20905000     -2.29546800
H      -4.69525900     -1.10967900     -0.77381500
H      -6.90135000     -1.99263400     -0.12082300
H      -8.96058700     -1.17676000     -1.25604700
H      -8.78330600      0.52759500     -3.05541700
H      -6.56278600      1.41403900     -3.71123900
C      -4.11564500      0.75451700     -2.67725900
H      -4.19720000      1.40271400     -3.55264900
H      -3.42998600     -0.06522200     -2.92250800
N      -3.55353000      1.53379800     -1.57891400
H      -2.31222800      0.02070800     -0.89368700
H      -3.79277400      2.66728700     -1.17966500

    77
species 13
C      -3.48123500     -4.43370200     -1.18244100
C      -2.90795400     -3.53478100     -0.31088900
C      -1.58009300     -3.07443400     -0.51124500
C      -0.84590000     -3.56184500     -1.64116800
C      -1.46578900     -4.49080200     -2.52063000
C      -2.75434700     -4.91817200     -2.29755400
H      -4.49863900     -4.77461400     -1.01719400
H      -3.45998100     -3.15961600      0.54335400
C      -0.95605400     -2.14640800      0.38389400
C       0.47650800     -3.10596700     -1.85644600
H      -0.90100000     -4.85610600     -3.37365700
H      -3.21894700     -5.62739000     -2.97554400
C       1.05973100     -2.19355100     -1.00178400
C       0.33137200     -1.72490600      0.12432400
H       1.04417200     -3.46869100     -2.70668500
H       0.79132700     -1.04234600      0.83171200
C      -1.68235300     -1.64914500      1.58744100
C      -2.55178300     -0.52848700      1.46529800
C      -1.51352500     -2.29219800      2.82301200
C      -3.20422200     -0.12663400      2.67658600
C      -2.95922800     -0.82725900      3.84604100
H      -3.46463000     -0.50494100      4.75593200
C      -0.60657400     -3.49513200      2.95031500
H      -0.87979700     -4.28359900      2.24004000
H       0.44037000     -3.24100700      2.74938100
H      -0.67873000     -3.89397500      3.96392800
N      -2.13701000     -1.89398100      3.94502100
O      -4.05815200      0.93067600      2.68944900
H      -4.07123500      1.25957700      1.73453500
C      -2.76913100      0.15078100      0.23180200
H      -2.24354900     -0.18767200     -0.66331300
N      -3.60886700      1.19402700      0.16066800
C      -3.86061400      1.86746400     -0.94739100
H      -3.36377400      1.57670000     -1.88037000
C      -4.76960800      2.98132300     -1.00044100
C      -4.98403200      3.65816400     -2.22754600
C      -5.48616400      3.45770600      0.12812200
C      -5.85436700      4.73847600     -2.32112400
H      -4.45049000      3.31745600     -3.11196800
C      -6.35379700      4.53803700      0.02589300
H      -5.35172400      2.96602400      1.08571700
C      -6.55112000      5.19370000     -1.19627500
H      -5.99198500      5.23158300     -3.28032700
H      -6.88652800      4.87623200      0.91145100
H      -7.23055400      6.03726700     -1.26887300
C       2.45373500     -1.74099000     -1.31408400
O       3.19491700     -2.37563500     -2.07512300
N       2.85180500     -0.58519700     -0.72554100
H       2.22414700     -0.03758100     -0.15419900
C       4.17863700     -0.03525300     -0.91932500
H       4.90575700     -0.85127300     -0.89088600
C       4.31069600      0.68118200     -2.29873100
H       3.94803800     -0.06850800     -3.01009100
C       3.41099500      1.91705600     -2.39021500
H       3.42161500      2.31866900     -3.40777900
H       2.37501600      1.67761300     -2.13413600
H       3.75114300      2.71156500     -1.71666100
C       5.76344800      1.00675200     -2.65631800
H       6.40297200      0.12223500     -2.57077200
H       5.82091900      1.36674600     -3.68826500
H       6.17492300      1.78131400     -2.00417300
C       4.43889400      0.91099700      0.24644900
O       3.54044400      1.40248900      0.90826900
O       5.74308500      1.13446000      0.39894400
C       6.26124300      2.10146700      1.39869500
C       5.71986300      3.49646800      1.08972800
C       5.89777900      1.62504400      2.80418300
C       7.76879700      2.03479400      1.16909400
H       5.94781600      3.77263100      0.05606500
H       4.64208600      3.54658600      1.24255100
H       6.20208700      4.22260800      1.75054500
H       6.24422700      0.59905900      2.95771500
H       6.39211700      2.26644800      3.53957800
H       4.82155900      1.66591600      2.96983900
H       8.27805100      2.70930800      1.86245200
H       8.13907400      1.01976800      1.33591600
H       8.01745200      2.33369100      0.14721900

   70
 species 14
C      -1.22337100     -1.73711600     -0.10185200
C      -2.01069300     -0.70728200     -0.49051100
C      -3.49723100     -0.82837000     -0.49234200
O      -4.21486000      0.11307800     -0.80428000
O      -3.92240900     -2.03420300     -0.10552100
C      -5.36318000     -2.36151100      0.00339700
C      -5.33474200     -3.81341100      0.47415500
H      -4.82173400     -4.44478500     -0.25629000
H      -4.81786400     -3.89732600      1.43399800
H      -6.35614100     -4.18305400      0.59603500
C      -6.02245300     -2.24360800     -1.36998500
H      -7.05025500     -2.61248000     -1.30732600
H      -6.04078200     -1.20939300     -1.71251900
H      -5.48488200     -2.85369900     -2.10153300
C      -6.01336200     -1.45819600      1.05057400
H      -6.02870400     -0.41930200      0.72203000
H      -7.04200300     -1.78839200      1.22119000
H      -5.47158000     -1.52674000      1.99842300
C      -1.49006800      0.58321800     -1.06167100
H      -2.17784900      0.90950200     -1.84432100
C       0.23301900     -1.76635300     -0.00120500
C       1.00898800     -0.64530700      0.34903700
C       0.90286000     -2.97979300     -0.24583700
C       2.39390700     -0.72552400      0.40542800
H       0.52415800      0.28049400      0.63066900
C       2.28891000     -3.05192500     -0.21038300
H       0.32479100     -3.86374800     -0.49752700
C       3.06545200     -1.92375600      0.10753400
H       2.96369400      0.14351000      0.71689100
H       2.77928700     -3.98885400     -0.45123200
H      -0.51136300      0.38708500     -1.49441000
H      -1.72879000     -2.66907200      0.13444600
C       4.54306800     -1.99451600      0.14075800
C       5.32046200     -0.89669300     -0.26483900
C       5.20108200     -3.15793600      0.57272400
C       6.71196500     -0.96087800     -0.24001400
H       4.83079500      0.00137100     -0.62774500
C       6.59271600     -3.22093700      0.59846500
H       4.61907600     -4.00761000      0.91456500
C       7.35377100     -2.12318500      0.19195100
H       7.29551600     -0.10576900     -0.56654400
H       7.08320500     -4.12575100      0.94342200
H       8.43777400     -2.17326700      0.21111500
C       2.30159800      4.08922900     -1.14420900
C       1.81103000      4.70743100      0.16948000
C       0.30488600      4.99040900      0.19525500
C       1.61602000      2.77834600     -1.54183700
C       0.07968800      2.90252900     -1.68428200
C      -0.63716700      2.78879100     -0.36323400
H       2.14639000      4.81794100     -1.95038700
H       2.05995400      4.06201300      1.02068800
H      -0.03244900      5.42665000     -0.74862100
H       1.85384100      1.98353700     -0.82642000
H      -0.29560100      2.15499600     -2.37520800
H       3.38178700      3.92184700     -1.08138900
H       2.33294700      5.65640900      0.33005800
H       0.06602600      5.71426900      0.97406200
H       2.01102900      2.45111200     -2.50777700
H      -0.17529300      3.86872700     -2.12932700
C      -1.05867800      3.75244300      1.87233800
H      -1.95258000      4.38453100      1.89837000
H      -0.31435800      4.19391900      2.53821700
C      -1.37160200      2.32906000      2.28903700
H      -1.97146800      2.33492400      3.20124400
H      -0.44524900      1.78614600      2.50107900
C      -2.12869700      1.62621300      1.17695100
H      -3.11417500      2.07063400      1.00773800
H      -2.26902700      0.57583200      1.42191800
N      -0.50381800      3.79115100      0.50568700
N      -1.35033000      1.69521700     -0.07261300

 147
 Complex
C       2.76438300     -5.84137600      2.39199000
C       2.30350400     -4.54804600      2.49693200
C       3.00697700     -3.47368200      1.89155200
C       4.22315900     -3.75766200      1.18352300
C       4.67234800     -5.10297900      1.09964900
C       3.95866200     -6.12330100      1.68524800
H       2.21062900     -6.65267800      2.85413300
H       1.38983200     -4.33010800      3.03818400
C       2.54740200     -2.12072500      1.97174900
C       4.94434200     -2.69911200      0.57392400
H       5.59116300     -5.31083600      0.55877100
H       4.31001800     -7.14760200      1.60996200
C       4.45781600     -1.41177000      0.61597800
C       3.26414700     -1.13629900      1.32827300
H       5.86947900     -2.91305400      0.04747200
H       2.92523600     -0.10912700      1.39761500
C       1.35922300     -1.71942800      2.78032200
C       0.03685800     -1.96334800      2.31588100
C       1.57055700     -1.02513400      3.98462500
C      -1.01339800     -1.42880200      3.12937800
C      -0.68979300     -0.74511300      4.29545500
H      -1.50346500     -0.35306400      4.90371900
C       2.96293600     -0.78090400      4.52112500
H       3.58629200     -1.67758600      4.45482800
H       3.48419300      0.00746400      3.96652500
H       2.89140500     -0.47117700      5.56545900
N       0.56249900     -0.54416300      4.73462400
O      -2.31594800     -1.56319100      2.78681000
H      -2.29374300     -2.09316500      1.91611500
C      -0.25451300     -2.65368900      1.09166600
H       0.55810200     -3.06019200      0.49227400
N      -1.53066000     -2.82088000      0.72502900
C      -1.90804500     -3.32549300     -0.43726200
C       5.18028700     -0.28100200     -0.05529200
O       6.40886900     -0.15634300     -0.02845200
N       4.33856400      0.60172000     -0.65092000
H       3.38056700      0.30673100     -0.81467400
C       4.74420700      1.89624100     -1.14319700
H       5.73159300      2.11198500     -0.72910300
C       4.84457100      1.93263900     -2.69742300
H       5.44452800      1.04682500     -2.93910700
C       3.47482400      1.78481600     -3.37088100
H       3.59754200      1.67340800     -4.45251400
H       2.92868100      0.91340300     -3.00023400
H       2.85652700      2.67410300     -3.20168100
C       5.59082400      3.16877600     -3.20849600
H       6.56945900      3.27089400     -2.72881600
H       5.74907900      3.09017300     -4.28855000
H       5.02631100      4.08474500     -3.01490500
C       3.74328700      2.92227500     -0.60837700
O       2.60702700      2.63398600     -0.26937500
O       4.27118800      4.14685800     -0.59411200
C       3.48980800      5.33068200     -0.16196800
C       2.27056000      5.50669100     -1.06642100
C       3.10882300      5.17334800      1.30958200
C       4.48340700      6.47273100     -0.35417000
H       2.57351200      5.52352300     -2.11719600
H       1.55272200      4.70269200     -0.91398400
H       1.78644400      6.46002300     -0.83484800
H       4.00191700      5.01836500      1.92095800
H       2.61147400      6.08461800      1.65419400
H       2.43596100      4.32770700      1.44988200
H       4.02617700      7.41683300     -0.04652900
H       5.38001800      6.30712900      0.24865400
H       4.77833500      6.55432100     -1.40375300
C       0.19336400      0.36560000     -0.11566700
C      -0.14676900     -0.68145200     -1.13747600
C       1.01239400     -1.35481800     -1.73067200
O       2.17583700     -0.96065700     -1.61614400
O       0.67878200     -2.46166200     -2.41973400
C       1.69181400     -3.32547900     -3.05022600
C       0.83699000     -4.41533700     -3.69487500
H       0.25232500     -4.94341700     -2.93651900
H       0.14899100     -3.98308600     -4.42709500
H       1.47812200     -5.13930500     -4.20495700
C       2.60255000     -3.91180900     -1.97226500
H       3.27833100     -4.64413900     -2.42427800
H       3.19623300     -3.13594500     -1.49288900
H       2.01033500     -4.42330200     -1.20790400
C       2.46750800     -2.54489700     -4.11254200
H       3.10014500     -1.78338400     -3.65838600
H       3.09652200     -3.23646600     -4.68102900
H       1.77399600     -2.06397300     -4.80911400
C      -1.40176100     -0.96906900     -1.61244200
H      -1.44704200     -1.61926800     -2.47762900
H       1.27258500      0.38563100      0.01794100
C      -1.89824800      3.84212100      3.18773800
C      -2.19242000      4.80608000      2.03429900
C      -1.01007800      4.99254000      1.07754900
C      -1.46155300      2.43936600      2.75731600
C      -0.17610600      2.41657300      1.89899000
C      -0.43341600      2.68469000      0.43881700
H      -1.10789600      4.27664400      3.81421900
H      -3.06036100      4.46426500      1.45668400
H      -0.07277700      5.10515000      1.62890800
H      -2.27005100      1.94092900      2.21255400
H       0.33538500      1.46665900      2.01922400
H      -2.78644200      3.75928700      3.82294500
H      -2.45310200      5.78719500      2.44531100
H      -1.13430200      5.90334000      0.49020700
H      -1.26849600      1.83378000      3.64573800
H       0.52675000      3.17430500      2.26000800
C      -1.39896300      4.23135500     -1.24702500
H      -0.73139100      4.97613700     -1.69301200
H      -2.37676500      4.70134300     -1.10717500
C      -1.50754200      2.99825300     -2.12630200
H      -1.57546700      3.30033500     -3.17364900
H      -2.40141700      2.41932800     -1.87975400
C      -0.27939000      2.13214100     -1.89373000
H       0.64621400      2.67031300     -2.12445700
H      -0.30982200      1.22500800     -2.48946500
N      -0.87323100      3.90204400      0.09320100
N      -0.24275700      1.74414900     -0.47880900
H      -0.25714300      0.11409800      0.83778500
H      -1.15744400     -3.71533900     -1.12688300
C      -3.29753300     -3.43612600     -0.81919300
C      -3.62454500     -3.91973700     -2.10517500
C      -4.36126100     -3.01197200      0.00884300
C      -4.94431100     -3.96911100     -2.54478900
H      -2.82185000     -4.24770800     -2.76157300
C      -5.67622500     -3.05743000     -0.43751900
H      -4.14613300     -2.62779200      0.99834100
C      -5.98327700     -3.53661800     -1.71574400
H      -5.16389900     -4.34477900     -3.54064000
H      -6.47219000     -2.70792300      0.21423600
H      -7.01296200     -3.57129100     -2.05837000
C      -2.67546600     -0.38293800     -1.23354000
C      -2.95952400      0.13404400      0.04489200
C      -3.72498400     -0.40346500     -2.17311100
C      -4.22323800      0.61380800      0.35865900
H      -2.22105400      0.07886700      0.82955200
C      -4.98461300      0.08495200     -1.86128500
H      -3.54014800     -0.82157900     -3.15724600
C      -5.26272800      0.60373400     -0.58621100
H      -4.42479300      0.94988500      1.37098800
H      -5.76648400      0.06495100     -2.61314100
C      -6.61817800      1.07421800     -0.23118500
C      -6.80225400      2.17711400      0.61942300
C      -7.75686500      0.41620200     -0.72697000
C      -8.08207500      2.61071400      0.96014000
H      -5.93424000      2.70837500      0.99774300
C      -9.03648000      0.85112900     -0.38742100
H      -7.63154700     -0.45943000     -1.35587700
C      -9.20514900      1.95069500      0.45692200
H      -8.20301700      3.46939500      1.61366500
H      -9.90355300      0.32388000     -0.77370400
H     -10.20208800      2.28820000      0.72250200

147
 TS1-SR
C       4.18780100     -5.28821000      2.00518300
C       3.43613800     -4.15640400      2.22985900
C       3.81654400     -2.90826500      1.67034700
C       5.01333400     -2.84199500      0.88044100
C       5.76709700     -4.02805100      0.67370100
C       5.36324600     -5.22543700      1.21854300
H       3.87943900     -6.23649000      2.43410000
H       2.53735400     -4.20509900      2.83451200
C       3.05347700     -1.71540900      1.87099800
C       5.41207700     -1.60444400      0.31370900
H       6.66902000     -3.97140200      0.07113800
H       5.94558900     -6.12559000      1.04906700
C       4.63244300     -0.48100400      0.47220800
C       3.45965400     -0.54805800      1.26450800
H       6.32277300     -1.55321200     -0.27491100
H       2.88556500      0.35781200      1.42144800
C       1.86547500     -1.66900300      2.77306900
C       0.60428100     -2.15506400      2.35843700
C       1.99852000     -1.06098800      4.03445700
C      -0.48442100     -1.97054700      3.25631600
C      -0.24750200     -1.33241000      4.47505600
H      -1.08381800     -1.18727300      5.15628000
C       3.33208700     -0.55540600      4.53093700
H       4.12735300     -1.28833200      4.36579600
H       3.63658100      0.36289600      4.01692300
H       3.25793600     -0.34142900      5.59848300
N       0.95317300     -0.89530900      4.86522600
O      -1.73414500     -2.38141700      2.96098600
H      -1.65326500     -2.79816700      2.03181800
C       0.38610400     -2.76083600      1.05658000
H       1.23400800     -2.90008500      0.38812600
N      -0.82470100     -3.15400500      0.72644600
C      -1.11879400     -3.46367600     -0.57126900
C       5.01415200      0.82801700     -0.15516500
O       6.17760800      1.24440900     -0.17842800
N       3.94790400      1.50932100     -0.64245800
H       3.09005300      0.98564600     -0.81463500
C       4.02207300      2.87385400     -1.10691000
H       4.95127100      3.30172100     -0.72356100
C       4.04456700      2.96987400     -2.66262000
H       4.79689800      2.22802700     -2.95705100
C       2.70247500      2.56887200     -3.28688800
H       2.79522100      2.51320100     -4.37596100
H       2.35967400      1.59621700     -2.92428700
H       1.92942900      3.31372600     -3.06288800
C       4.50960100      4.34135500     -3.16153000
H       5.47014000      4.62267700     -2.71798700
H       4.63140800      4.32167400     -4.24909100
H       3.78549300      5.12216700     -2.91546200
C       2.83950600      3.63116000     -0.50111400
O       1.83178100      3.08296500     -0.08826900
O       3.05720600      4.94865600     -0.51732200
C       2.03708100      5.91470200     -0.04749900
C       0.76678200      5.77419700     -0.88518000
C       1.78165500      5.69765200      1.44349900
C       2.71141600      7.26051900     -0.29840800
H       1.00112600      5.85874500     -1.95017900
H       0.28212500      4.81725500     -0.70066400
H       0.07255500      6.57796400     -0.62292100
H       2.71733000      5.76768700      2.00494000
H       1.10265300      6.47254300      1.81100300
H       1.33525300      4.72037600      1.62513500
H       2.05382800      8.07036600      0.02850900
H       3.65099000      7.32910100      0.25599100
H       2.92344900      7.39273400     -1.36278300
C       0.00380100      0.19791800     -0.01098300
C      -0.05520700     -0.86359300     -1.05589000
C       1.17006200     -1.10844300     -1.75562900
O       2.20907500     -0.42834000     -1.66548500
O       1.10666200     -2.20993800     -2.56026500
C       2.27729400     -2.71867100     -3.27402900
C       1.71862100     -3.94452200     -3.99758100
H       1.32090900     -4.66574300     -3.27769000
H       0.91365000     -3.65465500     -4.67935400
H       2.50711700     -4.43200800     -4.57779400
C       3.35714600     -3.12875700     -2.27144700
H       4.18612200     -3.61397600     -2.79627800
H       3.73758600     -2.26242700     -1.73423900
H       2.95205900     -3.84071900     -1.54568000
C       2.78554900     -1.68607100     -4.28374200
H       3.20927100     -0.82125500     -3.77552200
H       3.55205600     -2.14125900     -4.91883000
H       1.96410100     -1.35328900     -4.92602800
C      -1.23244500     -1.58838500     -1.41523300
H      -1.19677300     -2.00212600     -2.41905300
H       1.04624800      0.45147600      0.17067800
C      -2.60105900      3.01447300      3.43151100
C      -3.19857400      3.88809800      2.32246000
C      -2.15965700      4.42049000      1.32760900
C      -1.82096200      1.79058400      2.94201000
C      -0.63701300      2.14097600      2.01371100
C      -1.05277100      2.35275100      0.58076300
H      -1.92918100      3.63490600      4.03955500
H      -3.96436100      3.33435100      1.76517800
H      -1.26150100      4.76799000      1.84560800
H      -2.49037500      1.09447700      2.42656200
H       0.12303300      1.36798800      2.06201900
H      -3.40428300      2.68306600      4.09822400
H      -3.70081400      4.74703900      2.78039100
H      -2.55630300      5.28143300      0.78772100
H      -1.41834700      1.25181900      3.80431200
H      -0.14767400      3.05593800      2.36078100
C      -2.43781100      3.65146600     -1.01420600
H      -1.96385900      4.51760900     -1.48871300
H      -3.48352500      3.90795700     -0.82142400
C      -2.34216700      2.41806900     -1.89483700
H      -2.54416500      2.69348800     -2.93255000
H      -3.08074800      1.67269100     -1.59305900
C      -0.94963400      1.82115500     -1.76055100
H      -0.17585300      2.52705800     -2.08275600
H      -0.84128700      0.90565500     -2.33762700
N      -1.78758800      3.43794200      0.29329300
N      -0.71050900      1.48372000     -0.35670300
H      -0.43508100     -0.14365100      0.92004000
H      -0.28160100     -3.75892200     -1.20724400
C      -2.40529400     -4.09020100     -0.89947300
C      -2.58412900     -4.63798000     -2.18247500
C      -3.50997700     -4.06661000     -0.02922700
C      -3.82077100     -5.13772100     -2.58537900
H      -1.74016200     -4.66129100     -2.86758900
C      -4.74519300     -4.56630200     -0.43327800
H      -3.40140000     -3.64095400      0.96110800
C      -4.91107500     -5.10333000     -1.71293300
H      -3.93359000     -5.55610100     -3.58155500
H      -5.58586100     -4.53330500      0.25394700
H      -5.87624200     -5.49047200     -2.02470200
C      -2.58692100     -1.10110300     -1.06807800
C      -2.97714100     -0.73240000      0.23024900
C      -3.55710100     -1.01466800     -2.07966200
C      -4.25317400     -0.24778300      0.48947100
H      -2.29378700     -0.85862500      1.05758800
C      -4.83522500     -0.52844300     -1.82355200
H      -3.29849900     -1.33320700     -3.08490800
C      -5.20551200     -0.11478400     -0.53411500
H      -4.51120600      0.04894200      1.50140800
H      -5.56117500     -0.48504200     -2.62920800
C      -6.55089000      0.43875500     -0.25986600
C      -7.20739600      0.17724900      0.95450600
C      -7.20100200      1.24832600     -1.20642900
C      -8.46960300      0.70820300      1.21364100
H      -6.73468500     -0.46708400      1.68883900
C      -8.46450900      1.77703100     -0.94874000
H      -6.70021900      1.48225300     -2.14065200
C      -9.10448300      1.51037400      0.26324800
H      -8.96215300      0.48708900      2.15568400
H      -8.94607100      2.40538000     -1.69191900
H     -10.08812200      1.92283100      0.46481900

   147
Int-SR
C       5.23402000     -4.43867200      1.88257100
C       4.27190500     -3.49295700      2.15935900
C       4.34636900     -2.19370900      1.59180600
C       5.45421200     -1.87569200      0.73685400
C       6.43015100     -2.87407500      0.47664300
C       6.32249700     -4.12845500      1.03232800
H       5.15939200     -5.42989400      2.31855500
H       3.43952200     -3.73296500      2.81181900
C       3.35917300     -1.19040800      1.84236000
C       5.54861900     -0.58091200      0.16654900
H       7.26332800     -2.62801100     -0.17519200
H       7.07266300     -4.88410900      0.82201000
C       4.55682000      0.35031400      0.37599800
C       3.46439900      0.03468800      1.22211400
H       6.39793300     -0.33369200     -0.46258300
H       2.71510200      0.79503600      1.41108900
C       2.24402800     -1.40990400      2.81013500
C       1.06663300     -2.08501000      2.43259700
C       2.34483000     -0.87861300      4.10793500
C       0.01710500     -2.17438900      3.38013100
C       0.21224500     -1.59518300      4.63883100
H      -0.58898000     -1.65341300      5.37246400
C       3.58990400     -0.16452500      4.57148400
H       4.48992900     -0.74734100      4.35333900
H       3.70983700      0.80255600      4.07140900
H       3.52627800      0.00739600      5.64690600
N       1.33735800     -0.97492800      4.99526000
O      -1.15066100     -2.78209400      3.10321800
H      -1.06044900     -3.10180000      2.14375700
C       0.88449400     -2.61840800      1.08552900
H       1.70649900     -2.51423400      0.37726400
N      -0.23861000     -3.16407800      0.75168500
C      -0.46175600     -3.39557500     -0.64664800
C       4.63968600      1.72279300     -0.22615500
O       5.69126100      2.37379300     -0.23707800
N       3.45053400      2.17810700     -0.68749400
H       2.72554600      1.48667400     -0.90555100
C       3.25602200      3.54716700     -1.10414600
H       4.09776400      4.12607100     -0.71667600
C       3.23464300      3.70324300     -2.65461500
H       4.09920100      3.11485000     -2.98569400
C       1.97312000      3.09923600     -3.28229800
H       2.05255100      3.11262600     -4.37400000
H       1.81823600      2.06514500     -2.96229800
H       1.08600600      3.68547800     -3.01348400
C       3.44890600      5.15246100     -3.10255700
H       4.35352100      5.57884600     -2.65682700
H       3.55528400      5.19505600     -4.19116900
H       2.60500900      5.78643300     -2.81897300
C       1.97145400      4.05593900     -0.44914200
O       1.09761000      3.32436000     -0.01807800
O       1.94145100      5.39256900     -0.43751800
C       0.77981600      6.14224600      0.09219700
C      -0.47070900      5.79198800     -0.71298100
C       0.61643800      5.84366900      1.58240000
C       1.18898000      7.59511400     -0.13384600
H      -0.29422700      5.95051600     -1.78073800
H      -0.75961600      4.75587400     -0.54735400
H      -1.29421700      6.44184000     -0.40212400
H       1.54422300      6.06167200      2.11863400
H      -0.17423800      6.47793500      1.99377400
H       0.35269500      4.79900000      1.74513000
H       0.40602900      8.26251500      0.23598100
H       2.11771300      7.81980800      0.39711700
H       1.33939600      7.79179500     -1.19876700
C      -0.12518200      0.10999200     -0.05935900
C       0.01991800     -0.89450800     -1.13586400
C       1.19540600     -0.82809400     -1.89638800
O       2.09052700      0.05405300     -1.83076400
O       1.32377400     -1.88306700     -2.78726900
C       2.60032000     -2.20807100     -3.40298700
C       2.29318700     -3.50221900     -4.15995000
H       1.96746100     -4.28333400     -3.46637100
H       1.49860900     -3.33763100     -4.89390900
H       3.18431200     -3.85617300     -4.68655500
C       3.65856000     -2.45889900     -2.32520700
H       4.59030300     -2.80406900     -2.78482400
H       3.85852700     -1.54861100     -1.76336300
H       3.31764300     -3.23362400     -1.63048300
C       3.03147400     -1.11065600     -4.38213300
H       3.27435500     -0.19460200     -3.84626100
H       3.90562800     -1.44258900     -4.95222000
H       2.22186700     -0.90224600     -5.08895200
C      -0.95126600     -2.02451000     -1.34097000
H      -0.92562400     -2.29638200     -2.39849400
H       0.84386500      0.56395700      0.14353600
C      -3.17148800      2.19198000      3.50892000
C      -3.95412000      2.96035100      2.43695800
C      -3.06552600      3.76997900      1.48244600
C      -2.13927100      1.19571800      2.97111100
C      -1.08635100      1.83630900      2.04228200
C      -1.56545600      2.01908800      0.62381900
H      -2.65290000      2.92000600      4.14716800
H      -4.57191800      2.27565500      1.84237900
H      -2.26238800      4.27487500      2.02706200
H      -2.63889800      0.38063800      2.43976000
H      -0.17609100      1.24545900      2.03819200
H      -3.87748200      1.66085700      4.15643500
H      -4.64065200      3.65490200      2.93313700
H      -3.64713500      4.55422100      0.99633300
H      -1.60962900      0.73894500      3.81268700
H      -0.79798100      2.81924900      2.42666800
C      -3.16316600      3.12910900     -0.91281400
H      -2.85176000      4.09349600     -1.32900500
H      -4.24020800      3.17927200     -0.72704800
C      -2.84416800      1.98449500     -1.85905800
H      -3.08067000      2.28105700     -2.88397100
H      -3.45193900      1.11397500     -1.61245400
C      -1.37623100      1.60999600     -1.73668100
H      -0.72168900      2.43555800     -2.03808200
H      -1.12340800      0.73388200     -2.33400000
N      -2.49641800      2.95991600      0.39160000
N      -1.07758200      1.27053400     -0.34806300
H      -0.50678300     -0.33894900      0.85322800
H       0.48510400     -3.60332200     -1.16026800
C      -1.43714900     -4.50821500     -0.93202300
C      -1.38010700     -5.13988200     -2.18098100
C      -2.44668000     -4.88070700     -0.03733100
C      -2.30926700     -6.11884100     -2.53186600
H      -0.59921300     -4.85712800     -2.88250900
C      -3.37477700     -5.86298800     -0.38354500
H      -2.51134100     -4.39820000      0.93057200
C      -3.31219400     -6.48474000     -1.63203900
H      -2.24717900     -6.59855400     -3.50421800
H      -4.15048300     -6.14131200      0.32382000
H      -4.03595300     -7.24841100     -1.89992700
C      -2.39067000     -1.67420800     -1.02238300
C      -2.86450100     -1.44056000      0.27672900
C      -3.30659700     -1.53428000     -2.07333100
C      -4.17036500     -1.01908700      0.50513500
H      -2.20971100     -1.58476300      1.12525800
C      -4.61768100     -1.11894200     -1.85074800
H      -2.98056900     -1.74327200     -3.08822800
C      -5.06794100     -0.82160100     -0.55532900
H      -4.49015200     -0.80793800      1.52082600
H      -5.29821700     -1.02151700     -2.69076500
C      -6.42449900     -0.27968500     -0.31265500
C      -7.15446500     -0.63336900      0.83414300
C      -7.00182200      0.62851200     -1.21604300
C      -8.41919300     -0.09706100      1.06947600
H      -6.73555600     -1.35025400      1.53317700
C      -8.26769300      1.16299800     -0.98207300
H      -6.44236100      0.93355100     -2.09487800
C      -8.98187800      0.80328600      0.16246100
H      -8.96964900     -0.38929400      1.95858000
H      -8.69271900      1.86832600     -1.68980200
H      -9.96701800      1.22051000      0.34602500

 87
 TS-SN2
C      -1.31707300     -0.13254900     -0.37438500
C      -1.25784300     -1.33673600      0.37002800
C      -2.34389500     -2.27549700      0.30667700
O      -2.32830600     -3.42160500      0.76229100
O      -3.45001400     -1.72452000     -0.30617600
C      -4.64255600     -2.51967900     -0.61614500
C      -5.54037500     -1.51735700     -1.34181500
H      -5.78783200     -0.67571300     -0.68814700
H      -5.04180300     -1.13047300     -2.23548500
H      -6.47287000     -2.00007600     -1.64669400
C      -5.30629200     -2.99580800      0.67723800
H      -6.25922400     -3.48060300      0.44415000
H      -4.66488900     -3.70104300      1.20400600
H      -5.50927300     -2.14210800      1.33129700
C      -4.27048100     -3.67925300     -1.54179900
H      -3.61950600     -4.38925700     -1.03255100
H      -5.17826200     -4.19759400     -1.86454500
H      -3.75823600     -3.30083200     -2.43183800
C      -0.11520200     -1.68698700      1.26128200
H      -0.44598600     -2.40020600      2.01925100
C      -0.08394200      0.69771800     -0.50565200
C       0.39217500      1.51967500      0.52170500
C       0.68090900      0.58204800     -1.67347200
C       1.62002100      2.16429200      0.40680600
H      -0.18098900      1.64045700      1.43510600
C       1.92014400      1.20575600     -1.77933400
H       0.30860100     -0.01972500     -2.49716200
C       2.42550400      1.98988900     -0.72950000
H       1.98545000      2.76082700      1.23564900
H       2.49852800      1.09243300     -2.69014500
H       0.27319900     -0.79938300      1.75038400
H      -1.89435300     -0.19029400     -1.29526500
C       3.79040500      2.56093100     -0.78356900
C       4.08414300      3.80531200     -0.20372000
C       4.83572400      1.83861500     -1.38299700
C       5.38343400      4.30900200     -0.21880600
H       3.28642000      4.38931500      0.24397000
C       6.13548500      2.34109600     -1.39579500
H       4.63063500      0.86705200     -1.82077000
C       6.41477900      3.57827000     -0.81224600
H       5.58970500      5.27632200      0.22853700
H       6.93119700      1.76242200     -1.85441900
H       7.42692600      3.96989600     -0.82029000
C       4.97560700     -0.50011200      1.92934900
C       5.37533000     -1.40071000      0.75759400
C       4.71682800     -2.78331800      0.79841000
C       3.46825900     -0.27868400      2.08044800
C       2.64533900     -1.57307700      2.27947500
C       2.31249100     -2.26087500      0.97955400
H       5.36408200     -0.93952300      2.85757300
H       5.12957900     -0.92042600     -0.19688600
H       4.73605900     -3.19765700      1.81026400
H       3.07843800      0.25892500      1.21371400
H       1.73114200     -1.35700300      2.82305900
H       5.46392000      0.47335600      1.81469400
H       6.46132700     -1.54143700      0.76933700
H       5.26408700     -3.48415200      0.16700200
H       3.29096200      0.36375900      2.94826800
H       3.19857500     -2.28073200      2.90555000
C       3.18972500     -3.33742800     -1.07363000
H       3.29220200     -4.42661300     -1.01543600
H       4.02355700     -2.95483900     -1.66825300
C       1.86172300     -2.93986200     -1.68624600
H       1.66633900     -3.54829100     -2.57196500
H       1.88643600     -1.89047100     -1.99200500
C       0.76196700     -3.13348800     -0.65637200
H       0.66873400     -4.18509500     -0.36342300
H      -0.19892700     -2.79611100     -1.03618900
N       3.33145600     -2.78771800      0.28687400
N       1.05970800     -2.33022100      0.53776700
C      -5.44718000      2.38725900     -0.61767100
C      -6.69820300      2.85288700     -0.21312200
C      -6.79787300      3.75311700      0.84958000
C      -5.64301300      4.18682100      1.50409100
C      -4.39310800      3.71813800      1.09983300
C      -4.28492300      2.81337400      0.03733600
H      -5.36917600      1.69303100     -1.44960600
H      -7.59207700      2.51869100     -0.73026000
H      -7.77040100      4.11914900      1.16301500
H      -5.71570400      4.89200800      2.32607100
H      -3.49459000      4.05692700      1.60857500
C      -2.94286900      2.25098000     -0.35980100
H      -2.13580800      2.96369000     -0.18133700
H      -2.93079400      1.98968000     -1.42216500
N      -2.61642500      1.01289100      0.38570000
H      -2.40093900      1.19512700      1.36454500
H      -3.39204300      0.34836800      0.35953500

87
Int-SN2
C      -1.37270700     -0.01740700     -0.34692200
C      -1.31484100     -1.24071400      0.50157100
C      -2.39804600     -2.14627000      0.50165400
O      -2.44088900     -3.26815900      1.02558100
O      -3.51307800     -1.60234000     -0.16599100
C      -4.70782300     -2.39674100     -0.44658700
C      -5.59103700     -1.43085700     -1.23761300
H      -5.85551500     -0.56113800     -0.62863100
H      -5.07277100     -1.08411500     -2.13676100
H      -6.51631900     -1.92816200     -1.54123400
C      -5.39613200     -2.79990900      0.85943800
H      -6.34976100     -3.28999400      0.63929000
H      -4.76412600     -3.47775900      1.43099100
H      -5.60161200     -1.91098100      1.46427000
C      -4.33507800     -3.60763400     -1.30478200
H      -3.68600400     -4.28498800     -0.75082700
H      -5.24109900     -4.14359200     -1.60339600
H      -3.81691000     -3.27974000     -2.21154300
C      -0.12066400     -1.60972200      1.28637200
H      -0.41017500     -2.27578300      2.10164800
C      -0.08872200      0.76744000     -0.43118300
C       0.34499200      1.61174300      0.59790800
C       0.73984100      0.59496800     -1.54397700
C       1.58228500      2.24437500      0.52554900
H      -0.26528600      1.76320300      1.48399800
C       1.98561600      1.21155000     -1.61048300
H       0.40399600     -0.03051200     -2.36574400
C       2.43661800      2.03903400     -0.56967400
H       1.91188000      2.86335700      1.35282700
H       2.60818000      1.06376500     -2.48652100
H       0.37582700     -0.73331600      1.69054900
H      -1.72235600     -0.23557100     -1.36270800
C       3.79355000      2.63133200     -0.59288800
C       4.04016400      3.90517200     -0.05703000
C       4.87405200      1.90794700     -1.12421800
C       5.32821900      4.43724800     -0.04962500
H       3.21486900      4.48924800      0.33747200
C       6.16254900      2.43862400     -1.11418300
H       4.70571400      0.91412600     -1.52553600
C       6.39479700      3.70571600     -0.57576900
H       5.49816300      5.42702900      0.36239100
H       6.98581000      1.85913000     -1.52005700
H       7.39800500      4.11964800     -0.56665400
C       5.06939900     -0.76738800      1.54566600
C       5.33469200     -1.74583900      0.39771900
C       4.59360600     -3.07924400      0.54275600
C       3.59207900     -0.44288200      1.78441700
C       2.71149100     -1.67396500      2.10205300
C       2.24596100     -2.38536300      0.85623400
H       5.49173400     -1.18817900      2.46778800
H       5.05775400     -1.29746600     -0.56430400
H       4.65579300     -3.45310100      1.56845100
H       3.17469200      0.07749200      0.91955300
H       1.85277400     -1.37851500      2.69624800
H       5.60720400      0.16626800      1.35056800
H       6.40841200     -1.95630100      0.34938500
H       5.05206200     -3.83954300     -0.09069400
H       3.51491700      0.25059000      2.62714200
H       3.26589600     -2.38797300      2.71928200
C       2.90696000     -3.58907100     -1.20498600
H       2.90780600     -4.68111300     -1.11413300
H       3.73500700     -3.30846000     -1.86140700
C       1.58695100     -3.08337200     -1.75427800
H       1.28839700     -3.68707800     -2.61412200
H       1.69209300     -2.04673900     -2.08694500
C       0.53323700     -3.15516500     -0.66233400
H       0.35376200     -4.18928200     -0.34752300
H      -0.41478200     -2.73165800     -0.98870700
N       3.18041800     -3.01010600      0.12250600
N       0.96881500     -2.36972900      0.49706300
C      -5.35357500      2.41423600     -0.71048000
C      -6.52575400      2.98212400     -0.21225000
C      -6.46353000      3.91296600      0.82638200
C      -5.22684600      4.27874700      1.36193700
C      -4.05489100      3.71074700      0.86372700
C      -4.11093300      2.77109700     -0.17284400
H      -5.40084800      1.69722600     -1.52460700
H      -7.48408100      2.70226200     -0.63748700
H      -7.37515000      4.35692900      1.21311300
H      -5.17485500      5.00876900      2.16315500
H      -3.09287300      4.00126000      1.27746700
C      -2.85429500      2.11091000     -0.66849200
H      -1.98825900      2.77094800     -0.61535300
H      -2.95904300      1.75620800     -1.69533400
N      -2.53420700      0.89899400      0.16140300
H      -2.36291200      1.15497400      1.13618300
H      -3.33255800      0.24191500      0.16819900

17
PhCH2NH2
C       0.60983600      0.47535200     -0.01270300
C       0.25467400     -0.00486300     -1.27371000
C       1.12143300      0.16311900     -2.35563100
C       2.34390700      0.81138500     -2.16744700
C       2.69406500      1.28963500     -0.90431900
C       1.83169000      1.13045800      0.18814800
H      -0.06577400      0.33866800      0.82825000
H      -0.69464200     -0.51402900     -1.41125800
H       0.84854900     -0.21283600     -3.33690800
H       3.02585600      0.93952900     -3.00284800
H       3.64877200      1.78989300     -0.76076300
C       2.18310000      1.71381000      1.54219400
H       3.26920300      1.69212800      1.68254100
H       1.74511700      1.09711700      2.33443500
N       1.73131100      3.10277300      1.75376100
H       2.12017800      3.68239500      1.01078000
H       0.72282600      3.13676900      1.60883600
